# Supplementary material for: Ectopic expression of BpbHLH9 suggested the presence of a self-activating loop mechanism of clade Ia bHLHs to enhance betulinic acid biosynthesis in Lotus japonicus hairy roots
Source: Plant Biotechnol (Tokyo). 2024 Sep 25;41(3):319–23. doi: 10.5511/plantbiotechnology.24.0717b (PMC11962628; doi:10.5511/plantbiotechnology.24.0717b)
Supplement: Supplementary Data [file plantbiotechnology-41-3-24.0717b-s002.xlsx]

## Sheet: TableS1
Supplementary Table S1. Synthesized BpbHLH9 gene fragments
BpbHLH9 1st half_470 bp
caattcagtcgactggatccATGGAATGTTGGTCGCCGAGGGAGAAAGAGAGACAATTTAAGGCTCACTTCAACAACCGCTCAGCTGAAATGGAGGGTCTCCAAGGACCAGTTACTCCCTGCTTCTTTGGGGAGCATTCAGGCATGGCTTGTCCAGAGCAAGAATTTATCATCGCTACAGAAAGGGGAGAACAGCACTTTTCAGCCCCGATGTTAGAGAACACAATTCCATTTCTTCAGATGCTACAAAGTGTGGGATCCCCACAGTACTTTTTGCCCTTCAAGGAGCCCAGCTTTCAGACACTGTTGAGATTACAGCACTTTAAGAAGCCATGGGAGGATTACACTCGCATGCCTGAAATGGAAACCCAAATTCAGGCCATAGAGCTTGAGAGCTGCG…
BpbHLH9 2nd half_730 bp
tggaccttcaaaacccacatCCGGCTTCACGTCTAGCAGTCACCGGCCGGGAACGAAGAAAGCGAAAGCGGACAAGGCCGACCAAGAACAAGGAAGAAGTAGAGAGCCAGCGCATGACCCACATTGCCGTGGAACGCAACCGGAGACGGCAAATGAATGACCATCTCAACGTCCTCAAGTCCCTCATGCCCGCCTCCTATATTCAAAGGGGTGACCAAGCGTCTATCATCGGAGGTGCAATAGACTTTGTGAAGGAACTGGAGCAGCTACTTCATTCCCTTGAAGCGAAAAAGAGAATGACAAAAAATCAAGAAGCGGGGGACGGCTCCAGCTCCGTCTCCGGCGCGGTGGCTGTTTCCTCCACCGGTTTTTTTATATCGCCGCAATGTACAGTTGGAT…
Lowercase letters indicate overlapping sequences required for NEBuilder HiFi DNA assembly cloning.

## Sheet: TableS2
Supplementary Table S2. List of primers
Purpose	No.	Name	Sequence (5’ to 3’)
Entry clone construction	1	pENTR1A F L2side	CACTCGAGATATCTAGACC
	2	pENTR1A R L1side	GGATCCAGTCGACTGAATTGG
qPCR	3	qPCR_TransLjbHLH50_F	CCACCTGAGGATCACAAGTTTG
	4	qPCR_TransLjbHLH50_R	AAACCACAGCCTCAAATGCC
	5	qPCR_EndoLjbHLH50_F	AGCTACCTTTTTCCCACTCACC
	6	qPCR_EndoLjbHLH50_R	AAACCACAGCCTCAAATGCC
	7	LjUBQ1_qPCR_F	TTCACCTTGTGCTCCGTCTTC
	8	LjUBQ1_qPCR_R	AACAACAGCACACACAGACAATCC

## Sheet: TableS3
Supplementary Table S3. List of fastq files
Sample name	Run	Numbers of total reads	Filtered reads after Fastp	mode	platform
GFP1	DRR540841	24591606	24171930	150bp_PE	Illumina Hiseq X-ten
GFP2	DRR540842	27688472	27310478	150bp_PE	Illumina Hiseq X-ten
GFP3	DRR540843	22937238	22537900	150bp_PE	Illumina Hiseq X-ten
BpbHLH9_1	DRR540844	20889438	20526620	150bp_PE	Illumina Hiseq X-ten
BpbHLH9_2	DRR540845	19247832	18948838	150bp_PE	Illumina Hiseq X-ten
BpbHLH9_3	DRR540846	21419160	21135574	150bp_PE	Illumina Hiseq X-ten

## Sheet: TableS4
Supplementary Table S4. List of differentially expressed genes (DEGs) identified in this study
BpbHLH9 (vs GFP)
up	down	Total
1151	786	1937
1151 upDEGs
								TMM-normalized expression level
Gene_ID	human_readable_description	interpro_id	gene_ontology_id	best_blast_hit_tair	best_blast_hit_sprot=sp	best_blast_hit_trembl_plants=tr	Gene_ID	GFP1	GFP2	GFP3	BpbHLH9_1	BpbHLH9_2	BpbHLH9_3	Gene_ID	Average expression	Log2 (FC)	p.value	FDR	rank	estimatedDEG
BpbHLH9							BpbHLH9	32.072	49.1911	44.7764	98847.3	46213	1840.61	BpbHLH9	10.4861	10.1868	2.73e-21	2.81e-18	25	1
LotjaGi0g1v0000700	Agenet domain protein	IPR008395 (Agenet-like domain)	N.A.	AT1G06340.1 Plant Tudor-like protein	Q9FZD9|DUF3_ARATH DUF724 domain-containing protein 3	I1KEN6|I1KEN6_SOYBN Uncharacterized protein	LotjaGi0g1v0000700	143.866	129.325	109.906	248.342	215.688	155.813	LotjaGi0g1v0000700	7.3437	0.694198	0.00300318	0.0518827	1486	1
LotjaGi0g1v0000800	Agenet domain protein	IPR008395 (Agenet-like domain)	N.A.	AT1G06340.1 Plant Tudor-like protein	F4I8W1|DUF2_ARATH DUF724 domain-containing protein 2	I1KEN6|I1KEN6_SOYBN Uncharacterized protein	LotjaGi0g1v0000800	123.706	87.2745	111.941	339.401	241.135	184.965	LotjaGi0g1v0000800	7.37269	1.24522	1.03e-06	7.63e-05	345	1
LotjaGi0g1v0000900_LC	Galactose oxidase/kelch repeat superfamily protein	N.A.	N.A.	AT2G07020.1 kinase with adenine nucleotide alpha hydrolases-like domain-containing protein	Q1DUF9|INO80_COCIM Putative DNA helicase INO80	A0A150G7K3|A0A150G7K3_GONPE Uncharacterized protein	LotjaGi0g1v0000900_LC	0.916342	0.793405	1.01764	8.27807	3.6352	6.03148	LotjaGi0g1v0000900_LC	1.22154	2.71797	0.00453272	0.0691408	1683	1
LotjaGi0g1v0001500	ACT domain-containing family protein	IPR002912 (ACT domain)	N.A.	AT2G36840.1 ACT-like superfamily protein	Q9SJM1|ACR10_ARATH ACT domain-containing protein ACR10	V7BEW8|V7BEW8_PHAVU Uncharacterized protein	LotjaGi0g1v0001500	202.512	141.226	180.123	351.227	290.816	190.997	LotjaGi0g1v0001500	7.78268	0.669201	0.00558392	0.0806698	1777	1
LotjaGi1g1v0005500	O-methyltransferase, putative	IPR012967 (Plant methyltransferase dimerisation), IPR029063 (S-adenosyl-L-methionine-dependent methyltransferase)	GO:0008168, GO:0008171, GO:0016740, GO:0032259, GO:0046983, GO:0047763	AT5G54160.1 O-methyltransferase 1	P28002|COMT1_MEDSA Caffeic acid 3-O-methyltransferase	I3SH20|I3SH20_LOTJA Uncharacterized protein	LotjaGi1g1v0005500	183.268	131.705	199.458	313.384	226.594	247.291	LotjaGi1g1v0005500	7.72881	0.613876	0.00483454	0.0725379	1711	1
LotjaGi1g1v0010500	Glucose-1-phosphate adenylyltransferase	IPR011831 (Glucose-1-phosphate adenylyltransferase), IPR029044 (Nucleotide-diphospho-sugar transferases)	GO:0000166, GO:0005524, GO:0005978, GO:0008878, GO:0009058, GO:0009507, GO:0009536, GO:0016740, GO:0016779, GO:0019252	AT5G48300.1 ADP glucose pyrophosphorylase 1	Q9M462|GLGS_BRANA Glucose-1-phosphate adenylyltransferase small subunit, chloroplastic	I3SW82|I3SW82_LOTJA Glucose-1-phosphate adenylyltransferase	LotjaGi1g1v0010500	1008.89	1016.35	938.268	2352.16	1574.04	1508.88	LotjaGi1g1v0010500	10.3856	0.874991	1.26e-06	9.14e-05	354	1
LotjaGi1g1v0011600	Heme A synthase	IPR003780 (COX15/CtaA family)	GO:0006784, GO:0016020, GO:0016021, GO:0016627, GO:0055114	AT5G56090.1 cytochrome c oxidase 15	Q9FKT8|COX15_ARATH Cytochrome c oxidase assembly protein COX15	A0A151U2K9|A0A151U2K9_CAJCA Cytochrome c oxidase assembly protein COX15 isogeny	LotjaGi1g1v0011600	420.601	494.291	380.599	706.001	664.029	828.324	LotjaGi1g1v0011600	9.13578	0.762925	2.98e-06	0.000192866	396	1
LotjaGi1g1v0015900	Protein TIC 20-v, chloroplastic	IPR005691 (Chloroplast protein import component Tic20)	GO:0016020, GO:0016021	AT5G55710.1 TIC 20-v-like protein	Q9FM67|TI205_ARATH Protein TIC 20-v, chloroplastic	V7BC18|V7BC18_PHAVU Uncharacterized protein	LotjaGi1g1v0015900	71.4747	50.7779	49.8646	117.076	79.9743	102.535	LotjaGi1g1v0015900	6.24207	0.799575	0.00571279	0.0816691	1795	1
LotjaGi1g1v0018400	rRNA 2'-O-methyltransferase fibrillarin 2	IPR000692 (Fibrillarin), IPR029063 (S-adenosyl-L-methionine-dependent methyltransferase)	GO:0003723, GO:0006364, GO:0008168, GO:0016740, GO:0032259	AT4G25630.1 fibrillarin 2	Q94AH9|MD36A_ARATH Mediator of RNA polymerase II transcription subunit 36a	I3SKZ0|I3SKZ0_LOTJA Uncharacterized protein	LotjaGi1g1v0018400	1490.89	1634.41	1559.03	2035.22	2016.32	2048.69	LotjaGi1g1v0018400	10.7992	0.381022	0.00492553	0.0734383	1720	1
LotjaGi1g1v0019500	Chaperone protein DnaJ	N.A.	GO:0005524, GO:0005737, GO:0006260, GO:0006457, GO:0009408, GO:0031072, GO:0046872, GO:0051082	AT5G55570.1 transmembrane protein	P29989|PYG4_NOSS1 Phycobilisome rod-core linker polypeptide CpcG4	I1M6J0|I1M6J0_SOYBN Uncharacterized protein	LotjaGi1g1v0019500	17.4105	12.6945	17.3	47.3033	32.7168	47.2466	LotjaGi1g1v0019500	4.69438	1.42475	0.000240531	0.00736862	838	1
LotjaGi1g1v0021900	Lipid transfer protein	IPR016140 (Bifunctional inhibitor/plant lipid transfer protein/seed storage helical domain)	N.A.	AT5G55410.1 Bifunctional inhibitor/lipid-transfer protein/seed storage 2S albumin superfamily protein	Q8W453|DIRL1_ARATH Putative lipid-transfer protein DIR1	I3SBL7|I3SBL7_LOTJA Uncharacterized protein	LotjaGi1g1v0021900	404.107	443.513	548.51	3101.91	1352.29	916.785	LotjaGi1g1v0021900	9.83413	1.94375	5.63e-09	7.78e-07	185	1
LotjaGi1g1v0025800	WRKY transcription factor	IPR003657 (WRKY domain)	GO:0003677, GO:0003700, GO:0005634, GO:0006351, GO:0006355, GO:0043565	AT4G04450.1 WRKY family transcription factor	Q9XEC3|WRK42_ARATH WRKY transcription factor 42	A0A0S3RJD0|A0A0S3RJD0_PHAAN Uncharacterized protein	LotjaGi1g1v0025800	1.83268	2.38021	2.03529	3.54775	19.3877	9.04722	LotjaGi1g1v0025800	2.23637	2.35578	0.00546795	0.0793966	1768	1
LotjaGi1g1v0026500	DUF4408 domain protein	IPR008480 (Protein of unknown function DUF761%2C plant)	GO:0016020, GO:0016021	AT5G57510.1 cotton fiber protein	Q96EF9|ZHX1R_HUMAN Zinc fingers and homeoboxes protein 1, isoform 2	I3SZD1|I3SZD1_LOTJA Uncharacterized protein	LotjaGi1g1v0026500	14.6615	38.8768	13.2294	558.179	593.749	213.112	LotjaGi1g1v0026500	6.65294	4.35365	3.41e-23	4.45e-20	19	1
LotjaGi1g1v0026700	GDP-L-galactose phosphorylase 1	N.A.	N.A.	AT4G26850.1 GDP-L-galactose phosphorylase 1	Q8RWE8|GGAP1_ARATH GDP-L-galactose phosphorylase 1	G7K3M6|G7K3M6_MEDTR GDP-L-galactose phosphorylase	LotjaGi1g1v0026700	1328.7	1163.92	1567.17	4750.43	3744.25	3157.48	LotjaGi1g1v0026700	11.1628	1.52112	2.7e-17	1.47e-14	47	1
LotjaGi1g1v0029700	Peptide methionine sulfoxide reductase MsrA	IPR002569 (Peptide methionine sulphoxide reductase MsrA)	GO:0008113, GO:0055114	AT5G61640.2 peptidemethionine sulfoxide reductase 1	Q9SEC2|MSRA_LACSA Peptide methionine sulfoxide reductase	I1M6S0|I1M6S0_SOYBN Uncharacterized protein	LotjaGi1g1v0029700	578.212	599.814	606.516	805.338	933.034	969.058	LotjaGi1g1v0029700	9.51706	0.60137	4.94e-05	0.00200841	631	1
LotjaGi1g1v0032500	Disease resistance protein (TIR-NBS-LRR class)	IPR000157 (Toll/interleukin-1 receptor homology (TIR) domain)	GO:0007165, GO:0043531	AT1G27180.1 disease resistance protein (TIR-NBS-LRR class)	Q40392|TMVRN_NICGU TMV resistance protein N	I3T873|I3T873_LOTJA Uncharacterized protein	LotjaGi1g1v0032500	197.93	173.756	138.4	409.173	290.816	230.202	LotjaGi1g1v0032500	7.84303	0.866788	0.000262279	0.00788434	854	1
LotjaGi1g1v0037300_LC	glycine/proline-rich protein	N.A.	N.A.	AT5G07570.2 glycine/proline-rich protein	Q12816|TROP_HUMAN Trophinin	A0A0E0C549|A0A0E0C549_9ORYZ Uncharacterized protein	LotjaGi1g1v0037300_LC	0	1.58681	0	46.1207	1.21173	2.01049	LotjaGi1g1v0037300_LC	1.56049	4.95864	0.00115101	0.0254731	1160	1
LotjaGi1g1v0037900	Heat shock protein, putative	IPR008978 (HSP20-like chaperone)	N.A.	AT1G06460.1 alpha-crystallin domain 32.1	Q4UJB1|HSPC4_RICFE Small heat shock protein C4	I3SGI4|I3SGI4_LOTJA Uncharacterized protein	LotjaGi1g1v0037900	12.8288	18.2483	10.1764	182.118	83.6095	46.2414	LotjaGi1g1v0037900	5.24089	2.91881	8.53e-09	1.13e-06	194	1
LotjaGi1g1v0040900_LC	Cytochrome c oxidase subunit 2	N.A.	GO:0004129, GO:0005507, GO:0005739, GO:0005743, GO:0005751, GO:0016020, GO:0016021, GO:0016491, GO:0022900, GO:0042773, GO:0045277, GO:0046872, GO:0055114, GO:0070469, GO:1902600	AT5G22940.1 glucuronoxylan glucuronosyltransferase, putative	P13508|GLP1_CAEEL Protein glp-1	A0A0E0CWS7|A0A0E0CWS7_9ORYZ Uncharacterized protein	LotjaGi1g1v0040900_LC	58.6459	57.9185	75.3057	170.292	146.62	107.561	LotjaGi1g1v0040900_LC	6.57179	1.14554	2.55e-05	0.0011609	565	1
LotjaGi1g1v0042400	Potassium channel	IPR011992 (EF-hand domain pair), IPR013099 (Potassium channel domain)	GO:0005267, GO:0006811, GO:0016020, GO:0016021, GO:0071805	AT4G18160.1 Ca2+ activated outward rectifying K+ channel 6	Q9SVV6|KCO6_ARATH Two-pore potassium channel 3	K7KBC7|K7KBC7_SOYBN Uncharacterized protein	LotjaGi1g1v0042400	1.83268	1.58681	0	13.0084	7.27039	3.01574	LotjaGi1g1v0042400	1.57289	2.76814	0.00409897	0.0643996	1634	1
LotjaGi1g1v0046000_LC	associated molecule with the SH3 domain of STAM 2	N.A.	N.A.	AT2G34960.1 cationic amino acid transporter 5	Q6FT93|UTP10_CANGA U3 small nucleolar RNA-associated protein 10	A0A166AMF0|A0A166AMF0_DAUCA Uncharacterized protein	LotjaGi1g1v0046000_LC	314.305	308.634	296.135	463.572	428.953	450.351	LotjaGi1g1v0046000_LC	8.53261	0.547073	0.000430429	0.0117002	944	1
LotjaGi1g1v0046600	Oxygen-evolving enhancer protein 2-1, chloroplastic	IPR002683 (PsbP family)	GO:0005509, GO:0009523, GO:0009654, GO:0015979, GO:0019898	AT1G06680.1 photosystem II subunit P-1	Q7DM39|PSBP1_TOBAC Oxygen-evolving enhancer protein 2-1, chloroplastic	A0A151U238|A0A151U238_CAJCA Uncharacterized protein	LotjaGi1g1v0046600	413.27	337.197	404.005	1004.01	890.623	782.082	LotjaGi1g1v0046600	9.19467	1.21323	6.51e-14	2.39e-11	70	1
LotjaGi1g1v0046700	Reticulon-like protein	IPR003388 (Reticulon)	GO:0005783, GO:0005789, GO:0016020, GO:0016021	AT3G10260.3 Reticulon family protein	Q9SS37|RTNLH_ARATH Reticulon-like protein B8	I3S2R9|I3S2R9_LOTJA Reticulon-like protein	LotjaGi1g1v0046700	305.142	232.468	381.617	575.917	614.348	583.043	LotjaGi1g1v0046700	8.73329	0.947952	3.21e-07	2.86e-05	289	1
LotjaGi1g1v0047100	Protein DETOXIFICATION	IPR002528 (Multi antimicrobial extrusion protein)	GO:0006855, GO:0015238, GO:0015297, GO:0016020, GO:0016021, GO:0055085	AT3G59030.1 MATE efflux family protein	Q9LYT3|DTX41_ARATH Protein DETOXIFICATION 41	A0A151U1Z5|A0A151U1Z5_CAJCA Protein DETOXIFICATION	LotjaGi1g1v0047100	2.74903	0	2.03529	11.8258	8.48213	8.04198	LotjaGi1g1v0047100	1.95683	2.56696	0.000729788	0.017843	1050	1
LotjaGi1g1v0047200	Protein DETOXIFICATION	IPR002528 (Multi antimicrobial extrusion protein)	GO:0006855, GO:0015238, GO:0015297, GO:0016020, GO:0016021, GO:0055085	AT3G59030.1 MATE efflux family protein	Q9LYT3|DTX41_ARATH Protein DETOXIFICATION 41	A0A151U1Z5|A0A151U1Z5_CAJCA Protein DETOXIFICATION	LotjaGi1g1v0047200	31.1556	18.2483	23.4058	83.9633	50.8928	32.1679	LotjaGi1g1v0047200	5.20002	1.19785	0.00580142	0.082512	1805	1
LotjaGi1g1v0047800	ATP-dependent RNA helicase	IPR001650 (Helicase%2C C-terminal), IPR011545 (DEAD/DEAH box helicase domain), IPR027417 (P-loop containing nucleoside triphosphate hydrolase)	GO:0003676, GO:0003723, GO:0004386, GO:0005524, GO:0005634, GO:0008270	AT3G22330.1 putative mitochondrial RNA helicase 2	Q9LUW5|RH53_ARATH DEAD-box ATP-dependent RNA helicase 53	A0A0B2PWD8|A0A0B2PWD8_GLYSO DEAD-box ATP-dependent RNA helicase 9	LotjaGi1g1v0047800	1309.45	1263.89	1208.96	2044.68	1742.47	1720.98	LotjaGi1g1v0047800	10.5712	0.542298	0.000163768	0.00536672	783	1
LotjaGi1g1v0048200	Alanine:glyoxylate aminotransferase	IPR015424 (Pyridoxal phosphate-dependent transferase)	GO:0003824, GO:0008483, GO:0016740	AT2G13360.1 alanine:glyoxylate aminotransferase	Q56YA5|SGAT_ARATH Serine--glyoxylate aminotransferase	A0A1J7HP55|A0A1J7HP55_LUPAN Uncharacterized protein	LotjaGi1g1v0048200	814.628	856.083	844.645	1795.16	1458.93	1310.84	LotjaGi1g1v0048200	10.1415	0.859829	5.37e-08	5.84e-06	236	1
LotjaGi1g1v0049800	MLP-like protein	IPR000916 (Bet v I/Major latex protein)	GO:0006952, GO:0009607	AT5G28010.1 Polyketide cyclase/dehydrase and lipid transport superfamily protein	Q941R6|MLP31_ARATH MLP-like protein 31	I3SQK0|I3SQK0_LOTJA Uncharacterized protein	LotjaGi1g1v0049800	2.74903	9.52085	13.2294	36.66	29.0816	58.3043	LotjaGi1g1v0049800	4.22859	2.28235	1.58e-05	0.000774654	523	1
LotjaGi1g1v0050100	LATERAL ROOT PRIMORDIUM 1 family protein	IPR007818 (SHI protein family)	N.A.	AT5G12330.4 Lateral root primordium (LRP) protein-like protein	Q94CK9|LRP1_ARATH Protein LATERAL ROOT PRIMORDIUM 1	I1JIY0|I1JIY0_SOYBN Uncharacterized protein	LotjaGi1g1v0050100	312.473	275.311	280.87	378.426	448.341	394.057	LotjaGi1g1v0050100	8.42318	0.491002	0.00305275	0.0525621	1491	1
LotjaGi1g1v0052600	Blue copper protein	IPR008972 (Cupredoxin)	GO:0009055, GO:0022900	AT1G08500.1 early nodulin-like protein 18	Q41001|BCP_PEA Blue copper protein	I3S4A4|I3S4A4_LOTJA Uncharacterized protein	LotjaGi1g1v0052600	1289.29	1087.76	1191.66	1617.77	1937.56	1932.09	LotjaGi1g1v0052600	10.5266	0.620723	3.09e-05	0.00137655	576	1
LotjaGi1g1v0054400	Aspartate--tRNA(Asp/Asn) ligase	N.A.	GO:0000166, GO:0003676, GO:0004812, GO:0005524, GO:0005737, GO:0006412, GO:0006418, GO:0016874, GO:0050560	AT5G35732.1 hypothetical protein	Q3MGL3|SYDND_ANAVT Aspartate--tRNA(Asp/Asn) ligase	V7BAP4|V7BAP4_PHAVU Uncharacterized protein	LotjaGi1g1v0054400	77.8891	61.0921	82.4292	96.9717	128.444	140.735	LotjaGi1g1v0054400	6.56847	0.725711	0.00567677	0.0814156	1790	1
LotjaGi1g1v0054700	Non-specific serine/threonine protein kinase	IPR004041 (NAF domain), IPR011009 (Protein kinase-like domain)	GO:0000166, GO:0004672, GO:0004674, GO:0005524, GO:0005634, GO:0005737, GO:0006468, GO:0007165, GO:0009735, GO:0009737, GO:0016301, GO:0016310, GO:0016740	AT2G26980.3 CBL-interacting protein kinase 3	Q2V452|CIPK3_ARATH CBL-interacting serine/threonine-protein kinase 3	Q53VM3|Q53VM3_LOTJA Non-specific serine/threonine protein kinase	LotjaGi1g1v0054700	995.148	743.42	994.239	1311.48	1494.07	1298.78	LotjaGi1g1v0054700	10.1246	0.586763	0.000274705	0.00820027	860	1
LotjaGi1g1v0066900	1-aminocyclopropane-1-carboxylate oxidase	IPR005123 (Oxoglutarate/iron-dependent dioxygenase), IPR026992 (Non-haem dioxygenase N-terminal domain)	GO:0009815, GO:0016491, GO:0045486, GO:0046872, GO:0055114	AT1G05010.1 ethylene-forming enzyme	Q9MB94|ACCO_PRUMU 1-aminocyclopropane-1-carboxylate oxidase	I3SMU2|I3SMU2_LOTJA Uncharacterized protein	LotjaGi1g1v0066900	197.93	153.127	262.552	1124.64	788.838	325.7	LotjaGi1g1v0066900	8.61	1.86757	4.56e-08	5.05e-06	232	1
LotjaGi1g1v0067500	E3 ubiquitin-protein ligase COP1	IPR017986 (WD40-repeat-containing domain)	GO:0004842, GO:0005634, GO:0006281, GO:0009640, GO:0009641, GO:0009649, GO:0010119, GO:0016567, GO:0016604, GO:0016874, GO:0042802, GO:0046283, GO:0048573, GO:0061630	AT2G32950.1 Transducin/WD40 repeat-like superfamily protein	P93471|COP1_PEA E3 ubiquitin-protein ligase COP1	G7KH91|G7KH91_MEDTR E3 ubiquitin-protein ligase COP1	LotjaGi1g1v0067500	722.994	706.13	675.716	1228.7	1368.05	1178.15	LotjaGi1g1v0067500	9.8759	0.842727	6.73e-09	9.18e-07	187	1
LotjaGi1g1v0068200	Lipase	IPR006693 (Partial AB-hydrolase lipase domain), IPR029058 (Alpha/Beta hydrolase fold)	GO:0006629, GO:0016042, GO:0016787, GO:0016788	AT5G14180.1 Myzus persicae-induced lipase 1	Q67ZU1|LIP2_ARATH Triacylglycerol lipase 2	A0A151QTN0|A0A151QTN0_CAJCA Lipase	LotjaGi1g1v0068200	64.144	71.4064	50.8822	206.952	141.773	85.446	LotjaGi1g1v0068200	6.56735	1.21961	0.000209006	0.00648804	827	1
LotjaGi1g1v0071900	Transcription factor	N.A.	GO:0046983	AT2G40435.1 transcription factor SCREAM-like protein	Q9LXA9|BH061_ARATH Transcription factor bHLH61	I3SN42|I3SN42_LOTJA Uncharacterized protein	LotjaGi1g1v0071900	8.24708	22.2153	19.3352	202.222	58.1631	24.1259	LotjaGi1g1v0071900	5.31021	2.51433	0.000121759	0.00420134	744	1
LotjaGi1g1v0073800	Dehydration-responsive element-binding protein	IPR016177 (DNA-binding domain)	GO:0003677, GO:0003700, GO:0005634, GO:0006351, GO:0006355	AT2G40340.1 Integrase-type DNA-binding superfamily protein	Q8LFR2|DRE2C_ARATH Dehydration-responsive element-binding protein 2C	W5ZSZ5|W5ZSZ5_9FABA DREB group protein	LotjaGi1g1v0073800	54.0642	54.7449	41.7234	210.5	190.242	124.651	LotjaGi1g1v0073800	6.55063	1.80332	1.66e-10	3.13e-08	136	1
LotjaGi1g1v0074000	Abscisic acid receptor	IPR019587 (Polyketide cyclase/dehydrase)	N.A.	AT2G40330.1 PYR1-like 6	Q8S8E3|PYL6_ARATH Abscisic acid receptor PYL6	I1JID6|I1JID6_SOYBN Uncharacterized protein	LotjaGi1g1v0074000	1164.67	771.983	830.398	3203.61	3257.14	1199.26	LotjaGi1g1v0074000	10.5837	1.469	7.42e-07	5.9e-05	323	1
LotjaGi1g1v0081200	Myb family transcription factor family protein	IPR009057 (Homeobox domain-like)	GO:0003677, GO:0005634, GO:0006351, GO:0006355	AT2G38090.1 Duplicated homeodomain-like superfamily protein	Q8S9H7|DIV_ANTMA Transcription factor DIVARICATA	A0A151S1M9|A0A151S1M9_CAJCA Myb-like protein J	LotjaGi1g1v0081200	489.327	402.256	465.064	547.535	625.254	716.741	LotjaGi1g1v0081200	9.05986	0.477983	0.00338235	0.0567899	1529	1
LotjaGi1g1v0084800	Subtilisin-like serine protease	IPR000209 (Peptidase S8/S53 domain)	GO:0004252, GO:0006508, GO:0008233, GO:0008236, GO:0016787	AT5G59100.1 Subtilisin-like serine endopeptidase family protein	Q39547|CUCM1_CUCME Cucumisin	V7B7G0|V7B7G0_PHAVU Uncharacterized protein	LotjaGi1g1v0084800	487.494	382.421	305.293	1136.46	533.162	462.414	LotjaGi1g1v0084800	9.0434	0.859316	0.00277024	0.0490635	1449	1
LotjaGi1g1v0086800	Mannose-1-phosphate guanyltransferase, putative	IPR001451 (Hexapeptide repeat), IPR029044 (Nucleotide-diphospho-sugar transferases)	GO:0004475, GO:0009058, GO:0016740, GO:0016779	AT2G39770.1 Glucose-1-phosphate adenylyltransferase family protein	O22287|GMPP1_ARATH Mannose-1-phosphate guanylyltransferase 1	G7KGV6|G7KGV6_MEDTR Mannose-1-phosphate guanylyltransferase-like protein	LotjaGi1g1v0086800	2873.65	2075.55	2702.86	3297.04	4288.32	3401.76	LotjaGi1g1v0086800	11.5776	0.521893	0.00184194	0.0363526	1300	1
LotjaGi1g1v0092700	Nucleolar complex protein 4 like	IPR005612 (CCAAT-binding factor), IPR016024 (Armadillo-type fold)	N.A.	AT2G17250.1 CCAAT-binding factor	Q6NU91|NOC4B_XENLA Nucleolar complex protein 4 homolog B	I1MBW8|I1MBW8_SOYBN Uncharacterized protein	LotjaGi1g1v0092700	255.66	230.881	264.588	391.435	329.591	337.763	LotjaGi1g1v0092700	8.21559	0.495284	0.00402795	0.0637125	1623	1
LotjaGi1g1v0096100	Potassium channel	IPR005821 (Ion transport domain), IPR018490 (Cyclic nucleotide-binding-like), IPR020683 (Ankyrin repeat-containing domain), IPR021789 (KHA domain)	GO:0005216, GO:0005249, GO:0006811, GO:0006813, GO:0016020, GO:0016021, GO:0034220, GO:0055085, GO:0071805	AT3G02850.1 STELAR K+ outward rectifier	Q9M8S6|SKOR_ARATH Potassium channel SKOR	I1MBT8|I1MBT8_SOYBN Uncharacterized protein	LotjaGi1g1v0096100	825.625	860.051	815.133	1494.78	1094.19	1060.54	LotjaGi1g1v0096100	9.97587	0.54531	0.0009653	0.0221261	1120	1
LotjaGi1g1v0096300_LC	Sterol C-14 reductase	N.A.	GO:0016020, GO:0016021, GO:0016628, GO:0055114	AT3G52940.1 Ergosterol biosynthesis ERG4/ERG24 family	Q9LDR4|ERG24_ARATH Delta(14)-sterol reductase	A0A1J3JU29|A0A1J3JU29_NOCCA Delta(14)-sterol reductase	LotjaGi1g1v0096300_LC	12.8288	14.2813	8.14116	21.2865	39.9872	25.1312	LotjaGi1g1v0096300_LC	4.20136	1.29344	0.00594454	0.0838956	1818	1
LotjaGi1g1v0098700	Universal stress protein family protein	IPR006016 (UspA)	GO:0005737, GO:0005886, GO:0006950, GO:0016020, GO:0043621	AT3G03270.2 Adenine nucleotide alpha hydrolases-like superfamily protein	Q8VYN9|PHO32_ARATH Universal stress protein PHOS32	A0A151S0L0|A0A151S0L0_CAJCA Universal stress protein A-like protein	LotjaGi1g1v0098700	181.436	192.004	148.576	307.471	281.122	220.149	LotjaGi1g1v0098700	7.75878	0.631587	0.00201724	0.0387956	1334	1
LotjaGi1g1v0105200	Ethylene-responsive transcription factor, putative	IPR016177 (DNA-binding domain)	GO:0003677, GO:0003700, GO:0005634, GO:0006351, GO:0006355	AT4G27950.1 cytokinin response factor 4	O04682|PTI6_SOLLC Pathogenesis-related genes transcriptional activator PTI6	A0A0K2CTI3|A0A0K2CTI3_SOYBN AP2-EREBP transcription factor	LotjaGi1g1v0105200	348.21	300.7	379.581	512.058	603.443	504.634	LotjaGi1g1v0105200	8.74914	0.655583	7.35e-05	0.00278944	676	1
LotjaGi1g1v0106100	Cytochrome P450 family cinnamate 4-hydroxylase	IPR001128 (Cytochrome P450)	GO:0004497, GO:0005506, GO:0016020, GO:0016021, GO:0016491, GO:0016705, GO:0020037, GO:0046872, GO:0055114	AT2G30490.1 cinnamate-4-hydroxylase	Q42797|TCMO_SOYBN Trans-cinnamate 4-monooxygenase	A0A0K1JSF8|A0A0K1JSF8_9FABA Trans-cinnamate 4-monooxygenase	LotjaGi1g1v0106100	11323.2	10514.2	10996.7	16121	15694.4	14370	LotjaGi1g1v0106100	13.6641	0.492239	0.000262786	0.00789034	855	1
LotjaGi1g1v0107800	Epidermal patterning factor-like protein	N.A.	N.A.	AT2G30370.1 allergen-like protein	Q1PEY6|EPFL6_ARATH EPIDERMAL PATTERNING FACTOR-like protein 6	V7B894|V7B894_PHAVU Uncharacterized protein	LotjaGi1g1v0107800	22.9086	16.6615	10.1764	54.3988	49.681	25.1312	LotjaGi1g1v0107800	4.74009	1.37706	0.00259299	0.0469115	1419	1
LotjaGi1g1v0108500	Peroxidase	IPR010255 (Haem peroxidase)	GO:0004601, GO:0005576, GO:0006979, GO:0016491, GO:0020037, GO:0042744, GO:0046872, GO:0055114, GO:0098869	AT5G58390.1 Peroxidase superfamily protein	A7NY33|PER4_VITVI Peroxidase 4	I3T056|I3T056_LOTJA Peroxidase	LotjaGi1g1v0108500	250.161	129.325	137.382	285.002	436.224	410.141	LotjaGi1g1v0108500	7.99379	1.1302	1.43e-05	0.000717319	510	1
LotjaGi1g1v0109100	Peroxidase	IPR010255 (Haem peroxidase)	GO:0004601, GO:0005576, GO:0006979, GO:0016491, GO:0020037, GO:0042744, GO:0046872, GO:0055114, GO:0098869	AT5G05340.1 Peroxidase superfamily protein	A7NY33|PER4_VITVI Peroxidase 4	A0A151U0W7|A0A151U0W7_CAJCA Peroxidase	LotjaGi1g1v0109100	274.903	254.683	190.3	63.8594	1312.31	876.576	LotjaGi1g1v0109100	8.72958	1.64584	0.00736238	0.0984924	1919	1
LotjaGi1g1v0115900	LIGHT-DEPENDENT SHORT HYPOCOTYLS-like protein (DUF640)	IPR006936 (ALOG domain)	N.A.	AT1G07090.1 LIGHT-DEPENDENT SHORT HYPOCOTYLS-like protein (DUF640)	Q9LMK2|LSH6_ARATH Protein LIGHT-DEPENDENT SHORT HYPOCOTYLS 6	A0A1J7HPQ7|A0A1J7HPQ7_LUPAN Uncharacterized protein	LotjaGi1g1v0115900	272.154	253.096	373.476	587.743	559.82	455.377	LotjaGi1g1v0115900	8.64416	0.834769	9.73e-06	0.000521215	478	1
LotjaGi1g1v0118600	ABC1-like kinase	IPR011009 (Protein kinase-like domain)	GO:0004672, GO:0005524, GO:0006468, GO:0016301, GO:0016310	AT1G79600.1 Protein kinase superfamily protein	Q9MA15|Y1796_ARATH Uncharacterized aarF domain-containing protein kinase At1g79600, chloroplastic	V7B4R4|V7B4R4_PHAVU Uncharacterized protein	LotjaGi1g1v0118600	16.4942	27.7692	15.2647	52.0336	48.4693	49.2571	LotjaGi1g1v0118600	4.97604	1.33101	0.000336041	0.00961745	897	1
LotjaGi1g1v0121000	Protein DAMAGED DNA-BINDING 2	IPR017986 (WD40-repeat-containing domain)	N.A.	AT5G58760.1 damaged DNA binding 2	Q6NQ88|DDB2_ARATH Protein DAMAGED DNA-BINDING 2	I1MBA5|I1MBA5_SOYBN Uncharacterized protein	LotjaGi1g1v0121000	114.543	76.9602	92.6057	146.64	163.584	148.777	LotjaGi1g1v0121000	6.91136	0.692053	0.00361753	0.0596463	1557	1
LotjaGi1g1v0122800	ATP-dependent zinc metalloprotease FTSH protein	IPR003959 (ATPase%2C AAA-type%2C core), IPR005936 (Peptidase%2C FtsH), IPR027417 (P-loop containing nucleoside triphosphate hydrolase)	GO:0004222, GO:0005524, GO:0006508, GO:0008233, GO:0008237, GO:0016020	AT5G58870.1 FTSH protease 9	Q9FIM2|FTSH9_ARATH ATP-dependent zinc metalloprotease FTSH 9, chloroplastic	I1MB96|I1MB96_SOYBN Uncharacterized protein	LotjaGi1g1v0122800	636.858	687.088	579.04	902.31	867.6	906.733	LotjaGi1g1v0122800	9.55517	0.49216	0.00075928	0.0184063	1059	1
LotjaGi1g1v0126800	Fructose-bisphosphate aldolase	IPR000741 (Fructose-bisphosphate aldolase%2C class-I)	GO:0003824, GO:0004332, GO:0006096, GO:0016829	AT2G36460.1 Aldolase superfamily protein	O65735|ALF_CICAR Fructose-bisphosphate aldolase, cytoplasmic isozyme	T2B9M0|T2B9M0_ARAHY Fructose-bisphosphate aldolase	LotjaGi1g1v0126800	25106.9	22089.2	24454	32440.6	40244.1	28566.1	LotjaGi1g1v0126800	14.7932	0.498893	0.00149711	0.0312723	1229	1
LotjaGi1g1v0127700	DNA mismatch repair MUTS family protein	IPR000432 (DNA mismatch repair protein MutS%2C C-terminal), IPR007696 (DNA mismatch repair protein MutS%2C core), IPR027417 (P-loop containing nucleoside triphosphate hydrolase)	GO:0004519, GO:0005524, GO:0006298, GO:0016887, GO:0030983, GO:0045910, GO:0090305	AT5G54090.1 DNA mismatch repair protein MutS, type 2	P73625|MUTS2_SYNY3 Endonuclease MutS2	I1JH75|I1JH75_SOYBN Uncharacterized protein	LotjaGi1g1v0127700	581.877	581.566	713.369	942.518	1021.49	868.534	LotjaGi1g1v0127700	9.58601	0.593813	0.000125327	0.00430707	747	1
LotjaGi1g1v0128000	F-box SKIP31-like protein	N.A.	N.A.	AT3G49550.1 hypothetical protein	Q6FRM1|AMN1_CANGA Antagonist of mitotic exit network protein 1	I3S0P3|I3S0P3_LOTJA Uncharacterized protein	LotjaGi1g1v0128000	264.823	356.239	293.082	598.386	493.175	435.272	LotjaGi1g1v0128000	8.62134	0.740051	5.04e-05	0.00204113	634	1
LotjaGi1g1v0128100	Response to low sulfur 1 protein	N.A.	N.A.	AT5G24660.1 response to low sulfur 2	Q9FIR9|LSU2_ARATH Protein RESPONSE TO LOW SULFUR 2	A0A151SG23|A0A151SG23_CAJCA Uncharacterized protein	LotjaGi1g1v0128100	416.019	741.04	328.699	4431.13	1786.09	1039.43	LotjaGi1g1v0128100	10.0961	2.2881	5.25e-08	5.74e-06	235	1
LotjaGi1g1v0139000	Cyclin-like protein	IPR013763 (Cyclin-like)	N.A.	AT5G65420.1 CYCLIN D4	1	best_blast_hit_sprot=sp|Q6YXH8|CCD41_ORYSJ Cyclin-D4-1	LotjaGi1g1v0139000	158.527	173.756	151.629	282.637	209.63	220.149	LotjaGi1g1v0139000	7.61263	0.557975	0.00560063	0.0807749	1780	1
LotjaGi1g1v0140700	2-oxoglutarate (2OG) and Fe(II)-dependent oxygenase superfamily protein	IPR005123 (Oxoglutarate/iron-dependent dioxygenase), IPR026992 (Non-haem dioxygenase N-terminal domain)	GO:0016491, GO:0046872, GO:0055114	AT2G36690.1 2-oxoglutarate (2OG) and Fe(II)-dependent oxygenase superfamily protein	Q9ZSA7|DLO2_ARATH Protein DMR6-LIKE OXYGENASE 2	K7M7R0|K7M7R0_SOYBN Uncharacterized protein	LotjaGi1g1v0140700	97.1323	65.8526	155.7	171.474	250.829	222.16	LotjaGi1g1v0140700	7.23901	1.01597	0.000473027	0.0126759	958	1
LotjaGi1g1v0141500	LjbHLH50 paralog, Basic helix loop helix (BHLH) DNA-binding family protein	IPR011598 (Myc-type, basic helix-loop-helix (bHLH) domain)	GO:0003677, GO:0046983	AT1G72210.1 basic helix-loop-helix (bHLH) DNA-binding superfamily protein	Q9C7T4|BH096_ARATH Transcription factor bHLH96	I1MAX1|I1MAX1_SOYBN Uncharacterized protein	LotjaGi1g1v0141500	343.628	258.65	295.117	491.954	521.045	459.398	LotjaGi1g1v0141500	8.58181	0.714351	2.19e-05	0.0010218	549	1
LotjaGi1g1v0144100	S-adenosyl-L-methionine-dependent methyltransferases superfamily protein	IPR004159 (Putative S-adenosyl-L-methionine-dependent methyltransferase), IPR029063 (S-adenosyl-L-methionine-dependent methyltransferase)	N.A.	AT1G78240.1 S-adenosyl-L-methionine-dependent methyltransferases superfamily protein	Q9C9Q8|PMTT_ARATH Probable pectin methyltransferase QUA2	V7B8K2|V7B8K2_PHAVU Uncharacterized protein	LotjaGi1g1v0144100	1004.31	1210.74	899.598	1831.82	1324.42	1368.14	LotjaGi1g1v0144100	10.2892	0.538654	0.00200736	0.0387465	1330	1
LotjaGi1g1v0144400_LC	Glycosyltransferase	IPR002213 (UDP-glucuronosyl/UDP-glucosyltransferase)	N.A.	AT4G34131.1 UDP-glucosyl transferase 73B3	Q9ZSK5|ZOG_PHALU Zeatin O-glucosyltransferase	A0A0B2PI04|A0A0B2PI04_GLYSO Glycosyltransferase	LotjaGi1g1v0144400_LC	49.4825	117.424	71.2351	198.674	144.196	180.944	LotjaGi1g1v0144400_LC	6.87933	1.13724	0.000177959	0.00572501	798	1
LotjaGi1g1v0145400	Glycosyltransferase	IPR002213 (UDP-glucuronosyl/UDP-glucosyltransferase)	GO:0008152, GO:0016740, GO:0016757, GO:0016758	AT1G22360.1 UDP-glucosyl transferase 85A2	F8WKW1|UGT2_GARJA 7-deoxyloganetin glucosyltransferase	I3S3C7|I3S3C7_LOTJA Glycosyltransferase	LotjaGi1g1v0145400	104.463	104.729	114.994	182.118	156.313	177.929	LotjaGi1g1v0145400	7.09149	0.671554	0.0017014	0.0345284	1265	1
LotjaGi1g1v0147400	ethylene-responsive transcription factor	IPR016177 (DNA-binding domain)	N.A.	AT1G78080.1 related to AP2 4	Q8H1E4|RAP24_ARATH Ethylene-responsive transcription factor RAP2-4	B3IX30|B3IX30_LOTJA Transcription factor AP2-EREBP	LotjaGi1g1v0147400	1604.52	1931.94	1531.56	2749.5	2033.29	2283.92	LotjaGi1g1v0147400	10.9621	0.479619	0.00294783	0.0510639	1482	1
LotjaGi1g1v0147500	Protein FAR1-RELATED SEQUENCE 5	IPR004330 (FAR1 DNA binding domain), IPR018289 (MULE transposase domain)	GO:0003676, GO:0006355, GO:0008270	AT4G38180.1 FAR1-related sequence 5	Q9SZL8|FRS5_ARATH Protein FAR1-RELATED SEQUENCE 5	A0A0R0HZT4|A0A0R0HZT4_SOYBN Uncharacterized protein	LotjaGi1g1v0147500	966.741	1105.21	901.633	2394.73	2053.89	1319.89	LotjaGi1g1v0147500	10.431	0.955993	1.76e-06	0.00012352	365	1
LotjaGi1g1v0148100	Glucan 1,3-beta-glucosidase	IPR008999 (Actin cross-linking), IPR017853 (Glycoside hydrolase superfamily)	GO:0004553, GO:0005975, GO:0007015, GO:0008152, GO:0016787, GO:0016798, GO:0051015	AT4G16680.1 P-loop containing nucleoside triphosphate hydrolases superfamily protein	B0XN12|EXGA_ASPFC Probable glucan 1,3-beta-glucosidase A	I1LW02|I1LW02_SOYBN Uncharacterized protein	LotjaGi1g1v0148100	210.759	274.518	184.194	720.192	505.292	319.669	LotjaGi1g1v0148100	8.40524	1.20666	3.44e-06	0.000214616	412	1
LotjaGi1g1v0150100	Glycosyltransferase	IPR002213 (UDP-glucuronosyl/UDP-glucosyltransferase)	GO:0008152, GO:0016740, GO:0016757, GO:0016758, GO:0043231, GO:0080043, GO:0080044	AT3G21560.1 UDP-Glycosyltransferase superfamily protein	Q9MB73|LGT_CITUN Limonoid UDP-glucosyltransferase	A0A1J7FST9|A0A1J7FST9_LUPAN Uncharacterized protein	LotjaGi1g1v0150100	1190.33	748.18	1267.99	2705.75	3770.91	6117.93	LotjaGi1g1v0150100	11.0487	1.97374	2.32e-13	7.83e-11	76	1
LotjaGi1g1v0152000	Nitrate reductase	IPR000572 (Oxidoreductase%2C molybdopterin-binding domain), IPR001199 (Cytochrome b5-like heme/steroid binding domain), IPR001433 (Oxidoreductase FAD/NAD(P)-binding), IPR014756 (Immunoglobulin E-set), IPR017938 (Riboflavin synthase-like beta-barrel)	GO:0006809, GO:0016491, GO:0020037, GO:0030151, GO:0042128, GO:0043546, GO:0046872, GO:0050464, GO:0055114	AT1G77760.1 nitrate reductase 1	P39869|NIA_LOTJA Nitrate reductase [NADH]	E7ELN7|E7ELN7_MEDTR Nitrate reductase	LotjaGi1g1v0152000	5101.28	4583.5	5945.08	8969.88	8031.36	7823.84	LotjaGi1g1v0152000	12.6808	0.667494	7.81e-06	0.000434738	461	1
LotjaGi1g1v0154100	Flavonol synthase	IPR005123 (Oxoglutarate/iron-dependent dioxygenase), IPR026992 (Non-haem dioxygenase N-terminal domain)	GO:0016491, GO:0045431, GO:0046872, GO:0051555, GO:0055114	AT5G08640.1 flavonol synthase 1	Q07512|FLS_PETHY Flavonol synthase/flavanone 3-hydroxylase	G7K8W9|G7K8W9_MEDTR Flavonol synthase/flavanone 3-hydroxylase	LotjaGi1g1v0154100	4.58171	1.58681	16.2823	41.3904	50.8928	75.3935	LotjaGi1g1v0154100	4.35416	2.90084	7.99e-07	6.28e-05	326	1
LotjaGi1g1v0159900	Long-Chain Acyl-CoA Synthetase	IPR000873 (AMP-dependent synthetase/ligase)	GO:0003824, GO:0008152	AT1G77590.1 long chain acyl-CoA synthetase 9	Q9CAP8|LACS9_ARATH Long chain acyl-CoA synthetase 9, chloroplastic	G7I8F2|G7I8F2_MEDTR Long-chain fatty acyl CoA ligase, putative	LotjaGi1g1v0159900	21.9922	21.4219	11.1941	46.1207	50.8928	48.2519	LotjaGi1g1v0159900	4.89183	1.4115	0.000164484	0.00537231	786	1
LotjaGi1g1v0168700	Acyl-[acyl-carrier-protein] desaturase	IPR005067 (Fatty acid desaturase%2C type 2), IPR009078 (Ferritin-like superfamily)	GO:0006631, GO:0006633, GO:0009507, GO:0016491, GO:0045300, GO:0046872, GO:0055114	AT1G43800.1 Plant stearoyl-acyl-carrier-protein desaturase family protein	Q84VY3|STAD6_ARATH Stearoyl-[acyl-carrier-protein] 9-desaturase 6, chloroplastic	A0A072VEM1|A0A072VEM1_MEDTR Stearoyl-acyl-carrier desaturase	LotjaGi1g1v0168700	1929.82	1589.98	1744.24	3467.33	4634.88	2497.03	LotjaGi1g1v0168700	11.2819	1.00972	3.84e-07	3.32e-05	297	1
LotjaGi1g1v0173300_LC	Cytochrome c oxidase subunit 2	N.A.	GO:0004129, GO:0005507, GO:0005739, GO:0005743, GO:0016020, GO:0016021, GO:0022900, GO:0046872, GO:0055114, GO:0070469, GO:1902600	AT2G18940.1 Tetratricopeptide repeat (TPR)-like superfamily protein	P50692|COX2_AEDAE Cytochrome c oxidase subunit 2	I1LHG3|I1LHG3_SOYBN Uncharacterized protein	LotjaGi1g1v0173300_LC	4.58171	5.55383	5.08822	20.1039	27.8698	8.04198	LotjaGi1g1v0173300_LC	3.28304	1.87951	0.00281606	0.0494462	1462	1
LotjaGi1g1v0178100	Heme-binding protein, putative	IPR006917 (SOUL haem-binding protein), IPR011256 (Regulatory factor%2C effector binding domain)	N.A.	AT1G17100.1 SOUL heme-binding family protein	Q9Y5Z4|HEBP2_HUMAN Heme-binding protein 2	I3T2Y8|I3T2Y8_LOTJA Uncharacterized protein	LotjaGi1g1v0178100	0	0	0	13.0084	1.21173	6.03148	LotjaGi1g1v0178100	-2.74812	4.67384	0.000477195	0.012761	960	1
LotjaGi1g1v0180200	Poly [ADP-ribose] polymerase	IPR022003 (RST domain of plant C-terminal)	GO:0003950, GO:0016740, GO:0016757	AT1G23550.1 similar to RCD one 2	Q9ZUD9|SRO2_ARATH Probable inactive poly [ADP-ribose] polymerase SRO2	V7AXP9|V7AXP9_PHAVU Uncharacterized protein	LotjaGi1g1v0180200	338.13	344.338	399.934	649.237	714.922	438.288	LotjaGi1g1v0180200	8.86292	0.73572	0.000128723	0.00441788	748	1
LotjaGi1g1v0183600	Thiol-disulfide oxidoreductase DCC	IPR007263 (Protein of unknown function DUF393), IPR012336 (Thioredoxin-like fold)	GO:0005739, GO:0015035, GO:0042246, GO:0055114	AT5G50100.1 Putative thiol-disulfide oxidoreductase DCC	Q8W485|Y5010_ARATH Uncharacterized protein At5g50100, mitochondrial	I3T3Z5|I3T3Z5_LOTJA Uncharacterized protein	LotjaGi1g1v0183600	123.706	117.424	148.576	260.168	393.813	407.125	LotjaGi1g1v0183600	7.74384	1.44511	6.33e-11	1.35e-08	120	1
LotjaGi1g1v0186800	HIPL1 protein	IPR011041 (Soluble quinoprotein glucose/sorbosone dehydrogenase)	GO:0003824	AT1G74790.1 catalytics	Q9SSG3|HIPL1_ARATH HIPL1 protein	A0A151S7A0|A0A151S7A0_CAJCA HIPL1 protein	LotjaGi1g1v0186800	2183.64	2097.76	1904.01	3867.04	3077.8	2302.02	LotjaGi1g1v0186800	11.2997	0.580092	0.00130637	0.0280451	1195	1
LotjaGi1g1v0188000	Pentatricopeptide repeat-containing protein family	IPR002625 (Smr domain), IPR002885 (Pentatricopeptide repeat)	N.A.	AT1G18900.1 Pentatricopeptide repeat (PPR) superfamily protein	Q8GYP6|PPR49_ARATH Pentatricopeptide repeat-containing protein At1g18900	A0A151S797|A0A151S797_CAJCA Pentatricopeptide repeat-containing protein family	LotjaGi1g1v0188000	742.237	568.871	863.98	1087.98	1095.41	1175.13	LotjaGi1g1v0188000	9.81527	0.626749	0.000205869	0.00640613	825	1
LotjaGi1g1v0194200	RING finger protein 141	IPR003111 (Lon%2C substrate-binding domain), IPR011990 (Tetratricopeptide-like helical domain), IPR015947 (PUA-like domain)	GO:0003677, GO:0004842, GO:0006355, GO:0046872, GO:0051865	AT1G18660.1 zinc finger (C3HC4-type RING finger) family protein	D3YY23|LONF1_MOUSE LON peptidase N-terminal domain and RING finger protein 1	K7KKL8|K7KKL8_SOYBN Uncharacterized protein	LotjaGi1g1v0194200	255.66	257.063	308.346	541.623	861.542	733.83	LotjaGi1g1v0194200	8.7864	1.38001	4.84e-13	1.57e-10	79	1
LotjaGi1g1v0197200_LC	Phloem specific protein	N.A.	N.A.	AT3G31910.1 Ulp1 protease family protein (DUF1985)	Q9VWE0|DOME_DROME Cytokine receptor	A0A1J7H486|A0A1J7H486_LUPAN Uncharacterized protein	LotjaGi1g1v0197200_LC	580.045	305.461	526.122	786.417	843.366	898.691	LotjaGi1g1v0197200_LC	9.29863	0.840907	4.6e-05	0.0018947	623	1
LotjaGi1g1v0198100	Elongation factor Tu	IPR004541 (Translation elongation factor EFTu/EF1A%2C bacterial/organelle), IPR027417 (P-loop containing nucleoside triphosphate hydrolase)	GO:0000166, GO:0003746, GO:0003924, GO:0005525, GO:0005622, GO:0006414	AT4G20360.1 RAB GTPase homolog E1B	P46280|EFTU2_SOYBN Elongation factor Tu, chloroplastic	K7KMT9|K7KMT9_SOYBN Elongation factor Tu	LotjaGi1g1v0198100	189.683	172.962	160.788	462.39	330.803	243.27	LotjaGi1g1v0198100	7.93969	0.985591	2.3e-05	0.00106231	555	1
LotjaGi1g1v0200100	Ribosomal protein l7ae	IPR029064 (50S ribosomal protein L30e-like)	GO:0003723, GO:0005730, GO:0005840, GO:0042254, GO:1990904	AT4G22380.1 Ribosomal protein L7Ae/L30e/S12e/Gadd45 family protein	Q5XH16|NH2L1_XENLA NHP2-like protein 1	I3SXG0|I3SXG0_MEDTR Ribosomal protein L7Ae/L30e/S12e/Gadd45 family protein	LotjaGi1g1v0200100	405.023	376.867	411.128	559.361	522.257	568.97	LotjaGi1g1v0200100	8.86962	0.468363	0.00175927	0.0353396	1278	1
LotjaGi1g1v0204200	Oleosin family protein	IPR000136 (Oleosin)	GO:0012511, GO:0016020, GO:0016021	AT3G18570.1 Oleosin family protein	Q96543|OLE16_BROSE Oleosin 16 kDa	I1K198|I1K198_SOYBN Uncharacterized protein	LotjaGi1g1v0204200	0	1.58681	0	1.18258	10.9056	5.02624	LotjaGi1g1v0204200	0.796671	3.43101	0.00555436	0.080288	1776	1
LotjaGi1g1v0206000	RNA helicase	IPR001650 (Helicase%2C C-terminal), IPR011545 (DEAD/DEAH box helicase domain), IPR025313 (Domain of unknown function DUF4217), IPR027417 (P-loop containing nucleoside triphosphate hydrolase)	GO:0000166, GO:0003676, GO:0003723, GO:0004386, GO:0005524, GO:0016787	AT3G18600.1 P-loop containing nucleoside triphosphate hydrolases superfamily protein	Q9LIH9|RH51_ARATH DEAD-box ATP-dependent RNA helicase 51	A0A0B2P7X3|A0A0B2P7X3_GLYSO RNA helicase	LotjaGi1g1v0206000	453.59	455.414	431.481	739.114	641.006	567.965	LotjaGi1g1v0206000	9.07323	0.539301	0.000611659	0.0155319	1010	1
LotjaGi1g1v0206800_LC	Gamma-glutamyltransferase 7	N.A.	GO:0005515, GO:0005886, GO:0006508, GO:0006749, GO:0006750, GO:0006751, GO:0016020, GO:0016021, GO:0016740, GO:0016746, GO:0016787, GO:0036374, GO:0102953, GO:0103068, GO:1901750, GO:1902883	AT5G56860.1 GATA type zinc finger transcription factor family protein	Q7JKP6|HSR9_CAEEL Protein hsr-9	C0JP24|C0JP24_LOTJA Putative basic helix-loop-helix protein BHLH6	LotjaGi1g1v0206800_LC	411.438	437.959	407.058	719.01	723.404	531.776	LotjaGi1g1v0206800_LC	9.03613	0.651902	8.81e-05	0.00319899	707	1
LotjaGi1g1v0209300	Dof zinc finger protein	IPR003851 (Zinc finger%2C Dof-type)	GO:0003677, GO:0005634, GO:0006355	AT5G60850.1 OBF binding protein 4	Q8LDR0|DOF54_ARATH Dof zinc finger protein DOF5.4	V7CE95|V7CE95_PHAVU Uncharacterized protein	LotjaGi1g1v0209300	28.4066	42.0504	24.4235	400.895	348.979	279.459	LotjaGi1g1v0209300	6.7028	3.43945	1.9e-39	1.22e-35	4	1
LotjaGi1g1v0210800	Pentatricopeptide repeat-containing family protein	IPR002885 (Pentatricopeptide repeat), IPR011990 (Tetratricopeptide-like helical domain)	GO:0003723, GO:0004519, GO:0009451, GO:0043231, GO:0090305	AT1G52640.1 Pentatricopeptide repeat (PPR) superfamily protein	Q9SSR6|PPR78_ARATH Pentatricopeptide repeat-containing protein At1g52640, mitochondrial	I1LG12|I1LG12_SOYBN Uncharacterized protein	LotjaGi1g1v0210800	54.0642	47.6043	45.794	98.1543	70.2805	95.4985	LotjaGi1g1v0210800	6.03915	0.839825	0.00339319	0.0569271	1530	1
LotjaGi1g1v0213000	wiskott-aldrich syndrome family protein, putative (DUF1118)	IPR009500 (Protein of unknown function DUF1118)	N.A.	AT5G08050.1 wiskott-aldrich syndrome family protein, putative (DUF1118)	P0DOA0|CCKA_BRUA2 Sensor kinase CckA	I3SG02|I3SG02_LOTJA Uncharacterized protein	LotjaGi1g1v0213000	8.24708	6.34724	6.10587	37.8426	18.176	22.1154	LotjaGi1g1v0213000	3.74476	1.91631	0.000196139	0.00616312	817	1
LotjaGi1g1v0217000_LC	Retrovirus-related Pol polyprotein from transposon TNT 1-94	N.A.	GO:0003676, GO:0008270, GO:0015074	AT1G16940.1 F-box/RNI-like/FBD-like domains-containing protein	P10978|POLX_TOBAC Retrovirus-related Pol polyprotein from transposon TNT 1-94	B8YLY7|B8YLY7_LOTJA Gag-Pol polyprotein	LotjaGi1g1v0217000_LC	65.0603	95.2085	85.4821	305.106	128.444	141.74	LotjaGi1g1v0217000_LC	6.96964	1.22709	0.00018425	0.00587585	805	1
LotjaGi1g1v0219300	MYB family protein	IPR009057 (Homeobox domain-like)	GO:0003677	AT5G62470.2 myb domain protein 96	P81392|MYB06_ANTMA Myb-related protein 306	A0A0L9VN26|A0A0L9VN26_PHAAN Uncharacterized protein	LotjaGi1g1v0219300	129.204	226.12	178.088	529.797	221.747	520.718	LotjaGi1g1v0219300	8.10118	1.25407	2.71e-05	0.00122268	568	1
LotjaGi1g1v0220700	Chlorophyll a-b binding protein, chloroplastic	IPR022796 (Chlorophyll A-B binding protein)	GO:0009507, GO:0009522, GO:0009523, GO:0009535, GO:0009536, GO:0009579, GO:0009765, GO:0015979, GO:0016020, GO:0016021, GO:0016168, GO:0018298	AT3G47470.1 light-harvesting chlorophyll-protein complex I subunit A4	Q9SQL2|CB24_PEA Chlorophyll a-b binding protein P4, chloroplastic	I3S9Y6|I3S9Y6_LOTJA Chlorophyll a-b binding protein, chloroplastic	LotjaGi1g1v0220700	26.5739	51.5713	35.6176	165.561	107.844	142.745	LotjaGi1g1v0220700	6.18046	1.87108	2.71e-09	4.04e-07	172	1
LotjaGi1g1v0222100_LC	Cytochrome c biogenesis protein CcsA	N.A.	GO:0009507, GO:0009535, GO:0009536, GO:0009579, GO:0015886, GO:0016020, GO:0016021, GO:0017004, GO:0020037, GO:0055114	AT4G16590.1 cellulose synthase-like A01	Q9UI32|GLSL_HUMAN Glutaminase liver isoform, mitochondrial	A0A072V225|A0A072V225_MEDTR Cysteine-rich RLK (Receptor-like kinase) protein	LotjaGi1g1v0222100_LC	35.7374	32.5296	39.6881	91.0588	101.786	68.3568	LotjaGi1g1v0222100_LC	5.80669	1.27473	3.23e-05	0.00142895	580	1
LotjaGi1g1v0227500_LC	RING/U-box superfamily protein	N.A.	N.A.	AT2G14835.1 RING/U-box superfamily protein	O94543|YCD3_SCHPO Uncharacterized membrane protein C1322.03	A0A165ZK92|A0A165ZK92_DAUCA Uncharacterized protein	LotjaGi1g1v0227500_LC	19.2432	26.9758	49.8646	184.483	141.773	139.729	LotjaGi1g1v0227500_LC	6.14022	2.27792	1.11e-11	2.61e-09	109	1
LotjaGi1g1v0228900	RNA-binding protein	IPR000504 (RNA recognition motif domain)	GO:0003676, GO:0003723, GO:0009507	AT4G24770.1 31-kDa RNA binding protein	Q04836|CP31A_ARATH 31 kDa ribonucleoprotein, chloroplastic	A0A151RVR3|A0A151RVR3_CAJCA Uncharacterized protein	LotjaGi1g1v0228900	594.706	589.5	570.899	845.546	744.004	743.883	LotjaGi1g1v0228900	9.39783	0.410897	0.00458738	0.06985	1686	1
LotjaGi1g1v0232700_LC	AT-hook motif nuclear-localized protein 22	N.A.	N.A.	AT1G76500.1 Putative AT-hook DNA-binding family protein	B9KMW0|OTC_RHOSK Ornithine carbamoyltransferase	A0A151SLZ9|A0A151SLZ9_CAJCA Putative DNA-binding protein ESCAROLA	LotjaGi1g1v0232700_LC	19.2432	4.76043	28.494	65.042	43.6224	41.2151	LotjaGi1g1v0232700_LC	4.88596	1.51348	0.00326424	0.0552403	1517	1
LotjaGi1g1v0233900	FBD-associated F-box protein	IPR001810 (F-box domain), IPR006566 (FBD domain), IPR013101 (Leucine-rich repeat 2)	N.A.	AT4G00160.1 F-box/RNI-like/FBD-like domains-containing protein	Q8LF09|FDL23_ARATH F-box/FBD/LRR-repeat protein At4g00160	I3S957|I3S957_LOTJA Uncharacterized protein	LotjaGi1g1v0233900	103.547	97.5888	123.135	186.848	190.242	175.918	LotjaGi1g1v0233900	7.14114	0.770103	0.000304182	0.00889404	878	1
LotjaGi1g1v0235700	AtIII18x5-like protein	N.A.	N.A.	AT5G50360.1 von willebrand factor A domain protein	Q97GY4|MURG_CLOAB UDP-N-acetylglucosamine--N-acetylmuramyl-(pentapeptide) pyrophosphoryl-undecaprenol N-acetylglucosamine transferase	A0A072UZV4|A0A072UZV4_MEDTR Uncharacterized protein	LotjaGi1g1v0235700	90.7179	116.63	142.47	183.3	159.949	290.516	LotjaGi1g1v0235700	7.29417	0.857342	0.00132203	0.0282521	1200	1
LotjaGi1g1v0237000	Core-2/I-branching beta-1,6-N-acetylglucosaminyltransferase family protein	IPR003406 (Glycosyl transferase%2C family 14)	N.A.	AT3G15350.1 Core-2/I-branching beta-1,6-N-acetylglucosaminyltransferase family protein	Q9FLD7|GT14A_ARATH Beta-glucuronosyltransferase GlcAT14A	G7IRB3|G7IRB3_MEDTR Core-2/I-branching enzyme	LotjaGi1g1v0237000	250.161	252.303	294.099	367.783	432.588	469.45	LotjaGi1g1v0237000	8.38907	0.672765	0.000101123	0.0036106	719	1
LotjaGi1g1v0239000	Phospho-2-dehydro-3-deoxyheptonate aldolase	IPR002480 (DAHP synthetase%2C class II)	GO:0003824, GO:0003849, GO:0008652, GO:0009073, GO:0009423, GO:0009507, GO:0009536, GO:0016740	AT1G22410.1 Class-II DAHP synthetase family protein	P27608|AROF_TOBAC Phospho-2-dehydro-3-deoxyheptonate aldolase 1, chloroplastic	A0A1J7HUV8|A0A1J7HUV8_LUPAN Uncharacterized protein	LotjaGi1g1v0239000	795.385	1194.87	1032.91	1804.62	1458.93	1118.84	LotjaGi1g1v0239000	10.2447	0.535658	0.00666336	0.0913791	1872	1
LotjaGi1g1v0239600_LC	Elongation factor Ts, mitochondrial	N.A.	GO:0003746, GO:0005622, GO:0005739, GO:0005759, GO:0006412, GO:0006414, GO:0070125	AT4G11120.1 translation elongation factor Ts (EF-Ts)	Q17388|FER1_CAEEL Sperm vesicle fusion protein fer-1	A0A059CIT6|A0A059CIT6_EUCGR Uncharacterized protein	LotjaGi1g1v0239600_LC	71.4747	61.8856	80.3939	211.682	163.584	91.4775	LotjaGi1g1v0239600_LC	6.71818	1.12668	0.00029748	0.00875791	872	1
LotjaGi1g1v0241300_LC	Retrotransposon protein, putative, unclassified	IPR025836 (Zinc knuckle CX2CX4HX4C)	GO:0003676, GO:0008270	AT3G42140.1 zinc ion binding / nucleic acid binding protein	P15095|RDRP_NMV RNA replication protein	B9SLI2|B9SLI2_RICCO Putative uncharacterized protein	LotjaGi1g1v0241300_LC	104.463	104.729	84.4645	195.126	180.548	129.677	LotjaGi1g1v0241300_LC	7.0046	0.783154	0.0013533	0.0287128	1209	1
LotjaGi1g1v0245700	Sec14p-like phosphatidylinositol transfer family protein	IPR001251 (CRAL-TRIO lipid binding domain), IPR011074 (CRAL/TRIO%2C N-terminal domain)	N.A.	AT1G22180.2 Sec14p-like phosphatidylinositol transfer family protein	Q9UU99|YJX4_SCHPO CRAL-TRIO domain-containing protein C23B6.04c	I1JVG9|I1JVG9_SOYBN Uncharacterized protein	LotjaGi1g1v0245700	15.5778	13.4879	4.07058	88.6936	21.8112	20.1049	LotjaGi1g1v0245700	4.45477	1.97878	0.00306594	0.0526832	1494	1
LotjaGi1g1v0246300	Acetyl-CoA carboxylase	IPR013537 (Acetyl-CoA carboxylase%2C central domain), IPR029045 (ClpP/crotonase-like domain)	GO:0000166, GO:0003989, GO:0005524, GO:0006633, GO:0016874, GO:0046872	AT1G36160.1 acetyl-CoA carboxylase 1	Q38970|ACC1_ARATH Acetyl-CoA carboxylase 1	A0A0B2SKF5|A0A0B2SKF5_GLYSO Acetyl-CoA carboxylase 1	LotjaGi1g1v0246300	7904.37	9443.1	7417.61	18220	15076.4	11419.6	LotjaGi1g1v0246300	13.4373	0.852484	2.06e-06	0.000140782	375	1
LotjaGi1g1v0247800_LC	Transposon protein, putative, Pong sub-class, expressed	IPR006912 (Harbinger transposase-derived protein)	GO:0016788	AT2G13770.1 nuclease	Q9M2U3|ALPL_ARATH Protein ALP1-like	I3T8V5|I3T8V5_LOTJA Uncharacterized protein	LotjaGi1g1v0247800_LC	240.082	245.955	255.429	348.862	496.81	448.34	LotjaGi1g1v0247800_LC	8.35097	0.803399	9.26e-06	0.000499288	476	1
LotjaGi1g1v0260800	Chlorophyll a-b binding protein, chloroplastic	IPR022796 (Chlorophyll A-B binding protein)	GO:0009507, GO:0009522, GO:0009523, GO:0009535, GO:0009536, GO:0009579, GO:0009765, GO:0015979, GO:0016020, GO:0016021, GO:0016168, GO:0018298	AT1G44575.1 Chlorophyll A-B binding family protein	Q02060|PSBS_SPIOL Photosystem II 22 kDa protein, chloroplastic	I3SSA4|I3SSA4_LOTJA Uncharacterized protein	LotjaGi1g1v0260800	29.323	23.8021	28.494	153.736	161.16	170.892	LotjaGi1g1v0260800	6.05255	2.57335	2.61e-21	2.79e-18	24	1
LotjaGi1g1v0261700	Aldehyde dehydrogenase	IPR016161 (Aldehyde/histidinol dehydrogenase)	GO:0006081, GO:0008152, GO:0016491, GO:0016620, GO:0055114	AT1G44170.1 aldehyde dehydrogenase 3H1	Q70DU8|AL3H1_ARATH Aldehyde dehydrogenase family 3 member H1	G7J4Y0|G7J4Y0_MEDTR Aldehyde dehydrogenase	LotjaGi1g1v0261700	350.043	487.15	433.517	706.001	522.257	637.327	LotjaGi1g1v0261700	9.00345	0.553993	0.00178047	0.0356262	1283	1
LotjaGi1g1v0269100_LC	Trans-1,2-dihydrobenzene-1,2-diol dehydrogenase	N.A.	GO:0005975, GO:0008746, GO:0009055, GO:0016491, GO:0022900, GO:0042843, GO:0047115, GO:0047837, GO:0055114	AT1G71810.1 Protein kinase superfamily protein	Q9UQ10|DHDH_HUMAN Trans-1,2-dihydrobenzene-1,2-diol dehydrogenase	G7K7A1|G7K7A1_MEDTR Uncharacterized protein	LotjaGi1g1v0269100_LC	9.16342	0.793405	6.10587	34.2949	46.0458	9.04722	LotjaGi1g1v0269100_LC	3.65886	2.47637	0.00113705	0.0252293	1157	1
LotjaGi1g1v0270500	Protein stay-green like, chloroplastic	IPR024438 (Staygreen protein)	GO:0009658	AT1G44000.1 STAY-GREEN-like protein	Q94AQ9|SGRL_ARATH Protein STAY-GREEN LIKE, chloroplastic	V7AV74|V7AV74_PHAVU Uncharacterized protein	LotjaGi1g1v0270500	31.1556	31.7362	24.4235	69.7723	67.857	67.3516	LotjaGi1g1v0270500	5.47879	1.23118	7.55e-05	0.00286039	678	1
LotjaGi1g1v0271400	Bifunctional uridylyltransferase/uridylyl-removing enzyme	IPR002912 (ACT domain)	GO:0003824, GO:0006807, GO:0008152, GO:0008773, GO:0009399, GO:0016740, GO:0016779, GO:0016787	AT1G76990.1 ACT domain repeat 3	O49285|ACR3_ARATH ACT domain-containing protein ACR3	K7KM40|K7KM40_SOYBN Uncharacterized protein	LotjaGi1g1v0271400	306.058	238.815	280.87	709.549	647.065	411.146	LotjaGi1g1v0271400	8.65367	1.09816	1.52e-07	1.46e-05	267	1
LotjaGi1g1v0272400	Bidirectional sugar transporter SWEET	IPR004316 (SWEET sugar transporter)	GO:0005886, GO:0008643, GO:0016020, GO:0016021, GO:0034219, GO:0051119	AT1G21460.1 Nodulin MtN3 family protein	Q8L9J7|SWET1_ARATH Bidirectional sugar transporter SWEET1	I3S236|I3S236_LOTJA Bidirectional sugar transporter SWEET	LotjaGi1g1v0272400	23.8249	30.1494	19.3352	85.1459	54.528	43.2256	LotjaGi1g1v0272400	5.27046	1.31898	0.000603317	0.0153807	1007	1
LotjaGi1g1v0273100	Alcohol dehydrogenase	IPR011032 (GroES-like), IPR013149 (Alcohol dehydrogenase%2C C-terminal), IPR016040 (NAD(P)-binding domain)	GO:0008270, GO:0016491, GO:0046872, GO:0055114	AT1G77120.1 alcohol dehydrogenase 1	P12886|ADH1_PEA Alcohol dehydrogenase 1	Q84V97|Q84V97_LOTCO Alcohol dehydrogenase 1	LotjaGi1g1v0273100	36537.3	34467.1	39924.2	100904	114471	64349.9	LotjaGi1g1v0273100	15.8415	1.33438	5.65e-12	1.44e-09	101	1
LotjaGi1g1v0274400	Alcohol dehydrogenase	IPR011032 (GroES-like), IPR016040 (NAD(P)-binding domain)	GO:0004022, GO:0008270, GO:0016491, GO:0046872, GO:0055114	AT1G77120.1 alcohol dehydrogenase 1	P12886|ADH1_PEA Alcohol dehydrogenase 1	G7J5M6|G7J5M6_MEDTR Zinc-binding alcohol dehydrogenase family protein	LotjaGi1g1v0274400	24781.6	23395.9	27749.1	70787	79669	46688.7	LotjaGi1g1v0274400	15.3156	1.37658	2.88e-13	9.48e-11	78	1
LotjaGi1g1v0274500_LC							LotjaGi1g1v0274500_LC	634.109	587.913	694.034	1834.18	2089.03	1131.91	LotjaGi1g1v0274500_LC	10.0188	1.39961	8.18e-12	2.02e-09	104	1
LotjaGi1g1v0277900	Dirigent protein	IPR004265 (Plant disease resistance response protein)	GO:0005576, GO:0048046	AT3G13650.1 Disease resistance-responsive (dirigent-like protein) family protein	Q9LID5|DIR7_ARATH Dirigent protein 7	I1N9C3|I1N9C3_SOYBN Dirigent protein	LotjaGi1g1v0277900	694.588	426.058	794.78	1556.28	2232.01	2273.87	LotjaGi1g1v0277900	10.1496	1.66217	9.72e-14	3.37e-11	74	1
LotjaGi1g1v0281500	RNA polymerase sigma factor	IPR014284 (RNA polymerase sigma-70 like domain)	GO:0003700, GO:0005739, GO:0006352, GO:0006355, GO:0009553, GO:0009658, GO:0010114, GO:0010207, GO:0010218, GO:0016987, GO:0045893, GO:0071472, GO:0071483, GO:2000142, GO:2001141	AT5G24120.1 sigma factor E	Q9ZNX9|SIGE_ARATH RNA polymerase sigma factor sigE, chloroplastic/mitochondrial	I1KAN0|I1KAN0_SOYBN Uncharacterized protein	LotjaGi1g1v0281500	1616.43	1920.83	1852.11	2938.72	3092.34	3247.95	LotjaGi1g1v0281500	11.2029	0.783853	3.18e-08	3.66e-06	222	1
LotjaGi1g1v0285200	Pectinesterase	IPR006501 (Pectinesterase inhibitor domain), IPR011050 (Pectin lyase fold/virulence factor)	GO:0004857, GO:0005618, GO:0016020, GO:0016021, GO:0016787, GO:0030599, GO:0042545, GO:0043086, GO:0045330, GO:0045490	AT3G49220.1 Plant invertase/pectin methylesterase inhibitor superfamily	Q9M3B0|PME34_ARATH Probable pectinesterase/pectinesterase inhibitor 34	G7J6V7|G7J6V7_MEDTR Pectinesterase	LotjaGi1g1v0285200	1536.71	1724.86	1455.23	3008.49	2461.03	1588.29	LotjaGi1g1v0285200	10.9093	0.581412	0.00375224	0.0609572	1579	1
LotjaGi1g1v0297400	PRR response regulator	IPR010402 (CCT domain), IPR011006 (CheY-like superfamily)	GO:0000160, GO:0005634	AT5G24470.1 two-component response regulator-like protein	Q689G6|PRR95_ORYSJ Two-component response regulator-like PRR95	I1JYH9|I1JYH9_SOYBN Uncharacterized protein	LotjaGi1g1v0297400	438.012	446.687	332.77	1372.98	1375.32	1214.34	LotjaGi1g1v0297400	9.51599	1.70257	1.59e-25	3.39e-22	12	1
LotjaGi1g1v0299300	RING-H2 zinc finger protein RHA2a, putative	N.A.	GO:0005618, GO:0016787	AT5G24460.1 RING-H2 zinc finger protein	Q02487|DSC2_HUMAN Desmocollin-2	A0A1J7G9A2|A0A1J7G9A2_LUPAN Uncharacterized protein	LotjaGi1g1v0299300	367.453	349.098	356.176	533.344	548.915	513.681	LotjaGi1g1v0299300	8.76867	0.573124	0.000148461	0.00495618	769	1
LotjaGi1g1v0299700	2-oxoglutarate (2OG) and Fe(II)-dependent oxygenase superfamily protein	IPR005123 (Oxoglutarate/iron-dependent dioxygenase), IPR026992 (Non-haem dioxygenase N-terminal domain)	GO:0016491, GO:0046872, GO:0055114	AT5G24530.1 2-oxoglutarate (2OG) and Fe(II)-dependent oxygenase superfamily protein	Q9FLV0|DMR6_ARATH Protein DOWNY MILDEW RESISTANCE 6	A0A1J7H5B4|A0A1J7H5B4_LUPAN Uncharacterized protein	LotjaGi1g1v0299700	207.093	161.061	203.529	397.348	308.992	257.343	LotjaGi1g1v0299700	7.95078	0.753341	0.000338636	0.00966295	899	1
LotjaGi1g1v0307100	Chalcone-flavonone isomerase family protein	IPR016087 (Chalcone isomerase)	GO:0016872	AT5G05270.1 Chalcone-flavanone isomerase family protein	Q8VZW3|CFI3_ARATH Probable chalcone--flavonone isomerase 3	I3STD3|I3STD3_LOTJA Chalcone-flavonone isomerase family protein	LotjaGi1g1v0307100	4174.86	3766.29	4347.38	8644.67	7888.38	7508.19	LotjaGi1g1v0307100	12.4842	0.9682	7.08e-12	1.77e-09	103	1
LotjaGi1g1v0307800	Potassium transporter	IPR008013 (GATA-type transcription activator%2C N-terminal)	GO:0005886, GO:0006811, GO:0006813, GO:0015079, GO:0016020, GO:0016021, GO:0071805	AT3G56290.1 potassium transporter	A2SPV6|SYI_METLZ Isoleucine--tRNA ligase	I3SEW0|I3SEW0_LOTJA Uncharacterized protein	LotjaGi1g1v0307800	83.3872	46.8109	97.6939	224.691	253.252	189.992	LotjaGi1g1v0307800	7.02292	1.55136	1.24e-08	1.54e-06	208	1
LotjaGi1g1v0310700	Myosin-H heavy chain	N.A.	N.A.	AT5G10010.1 myosin-H heavy protein	P24269|PGK_BACMD Phosphoglycerate kinase	I1KT90|I1KT90_SOYBN Uncharacterized protein	LotjaGi1g1v0310700	134.702	109.49	121.1	282.637	275.063	131.687	LotjaGi1g1v0310700	7.38608	0.916266	0.000973426	0.0222527	1123	1
LotjaGi1g1v0315800	Trihelix transcription factor GT-2	IPR009057 (Homeobox domain-like)	N.A.	AT1G76880.1 Duplicated homeodomain-like superfamily protein	Q39117|TGT2_ARATH Trihelix transcription factor GT-2	V7AVU4|V7AVU4_PHAVU Uncharacterized protein	LotjaGi1g1v0315800	895.267	771.983	744.916	1069.05	1266.26	1140.96	LotjaGi1g1v0315800	9.91476	0.527211	0.000502191	0.0133265	967	1
LotjaGi1g1v0317000	WD-repeat protein, putative	IPR017986 (WD40-repeat-containing domain)	N.A.	AT5G24320.1 Transducin/WD40 repeat-like superfamily protein	Q6LA54|YF48_SCHPO Uncharacterized WD repeat-containing protein C3H5.08c	I1JY39|I1JY39_SOYBN Uncharacterized protein	LotjaGi1g1v0317000	666.181	511.746	711.334	847.911	1045.72	1143.97	LotjaGi1g1v0317000	9.6412	0.685114	8.01e-05	0.00297997	689	1
LotjaGi1g1v0319400	GDP-mannose transporter	IPR004853 (Sugar phosphate transporter domain)	GO:0016020, GO:0016021	AT2G13650.1 golgi nucleotide sugar transporter 1	Q941R4|GONS1_ARATH GDP-mannose transporter GONST1	A0A151ST29|A0A151ST29_CAJCA GDP-mannose transporter	LotjaGi1g1v0319400	184.185	172.962	182.158	268.446	252.04	283.48	LotjaGi1g1v0319400	7.77801	0.576032	0.00126836	0.0273854	1189	1
LotjaGi1g1v0321300	Gibberellin 20 oxidase 2	IPR005123 (Oxoglutarate/iron-dependent dioxygenase), IPR026992 (Non-haem dioxygenase N-terminal domain)	N.A.	AT5G51810.1 gibberellin 20 oxidase 2	Q39111|GAOX2_ARATH Gibberellin 20 oxidase 2	G7JC43|G7JC43_MEDTR Gibberellin 20-oxidase	LotjaGi1g1v0321300	229.086	246.749	228.97	443.468	462.882	276.443	LotjaGi1g1v0321300	8.24957	0.746903	0.000341329	0.0097254	901	1
LotjaGi1g1v0327900	Flavonol synthase	IPR005123 (Oxoglutarate/iron-dependent dioxygenase), IPR026992 (Non-haem dioxygenase N-terminal domain)	GO:0016491, GO:0046872, GO:0055114	AT5G08640.1 flavonol synthase 1	Q9ZWQ9|FLS_CITUN Flavonol synthase/flavanone 3-hydroxylase	A0A067F6C5|A0A067F6C5_CITSI Uncharacterized protein	LotjaGi1g1v0327900	10.0798	7.14064	25.4411	36.66	33.9285	78.4093	LotjaGi1g1v0327900	4.73204	1.80428	0.000752371	0.0182733	1057	1
LotjaGi1g1v0328300	Phosphatidylinositol transfer protein	IPR001251 (CRAL-TRIO lipid binding domain), IPR009038 (GOLD domain), IPR011074 (CRAL/TRIO%2C N-terminal domain)	N.A.	AT4G09160.1 SEC14 cytosolic factor family protein / phosphoglyceride transfer family protein	Q9M0R2|PATL5_ARATH Patellin-5	A0A072V1D5|A0A072V1D5_MEDTR Patellin-3 protein	LotjaGi1g1v0328300	2494.28	2366.73	2319.21	3353.8	3286.22	3031.83	LotjaGi1g1v0328300	11.4397	0.429763	0.00157343	0.0324443	1245	1
LotjaGi1g1v0333900	ATP-dependent Clp protease ATP-binding subunit	IPR001943 (UVR domain), IPR003959 (ATPase%2C AAA-type%2C core), IPR019489 (Clp ATPase%2C C-terminal), IPR027417 (P-loop containing nucleoside triphosphate hydrolase)	GO:0000166, GO:0005524, GO:0006508, GO:0008233, GO:0019538	AT5G50920.1 CLPC homologue 1	P35100|CLPC_PEA Chaperone protein ClpC, chloroplastic	I1JXP9|I1JXP9_SOYBN Uncharacterized protein	LotjaGi1g1v0333900	8535.73	7710.31	7749.36	11615.3	10373.6	9770	LotjaGi1g1v0333900	13.1677	0.404406	0.00395949	0.0631746	1609	1
LotjaGi1g1v0337700	Non specific phospholipase C	IPR007312 (Phosphoesterase), IPR017850 (Alkaline-phosphatase-like%2C core domain)	GO:0003824, GO:0008152, GO:0016020, GO:0016021, GO:0016788	AT3G48610.1 non-specific phospholipase C6	Q8H965|NPC6_ARATH Non-specific phospholipase C6	A0A151TRC4|A0A151TRC4_CAJCA Phospholipase C 3	LotjaGi1g1v0337700	375.7	284.832	497.628	690.628	619.195	478.498	LotjaGi1g1v0337700	8.90604	0.62677	0.00282077	0.0494637	1464	1
LotjaGi1g1v0338200	Nodulin-like / Major Facilitator Superfamily protein	IPR010658 (Nodulin-like), IPR020846 (Major facilitator superfamily domain)	GO:0016020, GO:0016021	AT5G14120.1 Major facilitator superfamily protein	F4I9E1|NFD4_ARATH Protein NUCLEAR FUSION DEFECTIVE 4	A0A0L9UCX5|A0A0L9UCX5_PHAAN Uncharacterized protein	LotjaGi1g1v0338200	192.432	224.533	248.305	851.459	833.672	857.476	LotjaGi1g1v0338200	8.75998	1.93429	2.77e-33	1.19e-29	6	1
LotjaGi1g1v0338500	Acetolactate synthase	IPR012846 (Acetolactate synthase%2C large subunit%2C biosynthetic), IPR029035 (DHS-like NAD/FAD-binding domain), IPR029061 (Thiamin diphosphate-binding fold)	GO:0000287, GO:0003824, GO:0003984, GO:0008652, GO:0009082, GO:0009097, GO:0009099, GO:0016740, GO:0030976, GO:0046872, GO:0050660	AT3G48560.1 chlorsulfuron/imidazolinone resistant 1	P09114|ILVB2_TOBAC Acetolactate synthase 2, chloroplastic	B0FBK4|B0FBK4_9FABA Acetolactate synthase	LotjaGi1g1v0338500	1587.11	1323.4	1737.12	2568.57	2505.86	1831.56	LotjaGi1g1v0338500	10.883	0.571355	0.000792785	0.0189324	1075	1
LotjaGi1g1v0340900	LjbHLH50, Basic helix-loop-helix transcription factor	IPR011598 (Myc-type, basic helix-loop-helix (bHLH) domain)	GO:0046983	AT1G72210.1 basic helix-loop-helix (bHLH) DNA-binding superfamily protein	Q9C7T4|BH096_ARATH Transcription factor bHLH96	A0A0B2R0A5|A0A0B2R0A5_GLYSO Transcription factor bHLH96	LotjaGi1g1v0340900	266.656	184.863	234.058	646.872	710.075	543.839	LotjaGi1g1v0340900	8.57182	1.47121	1.67e-15	7.63e-13	56	1
LotjaGi1g1v0341400	Protein DETOXIFICATION	IPR002528 (Multi antimicrobial extrusion protein)	N.A.	AT5G65380.1 MATE efflux family protein	Q9FKQ1|DTX27_ARATH Protein DETOXIFICATION 27	I1JVA1|I1JVA1_SOYBN Protein DETOXIFICATION	LotjaGi1g1v0341400	199.763	257.063	163.841	509.693	364.731	311.627	LotjaGi1g1v0341400	8.15985	0.934276	3.95e-05	0.00168369	603	1
LotjaGi1g1v0342000	Glutathione s-transferase, putative	IPR010987 (Glutathione S-transferase%2C C-terminal-like), IPR012336 (Thioredoxin-like fold)	GO:0004462, GO:0016740, GO:0016829	AT2G29420.1 glutathione S-transferase tau 7	Q9FQA3|GST23_MAIZE Glutathione transferase GST 23	A0A1J7H826|A0A1J7H826_LUPAN Uncharacterized protein	LotjaGi1g1v0342000	331.716	329.263	373.476	529.797	501.657	427.23	LotjaGi1g1v0342000	8.67759	0.495797	0.0023163	0.0429343	1385	1
LotjaGi1g1v0342100	Pentatricopeptide repeat-containing protein	IPR002885 (Pentatricopeptide repeat), IPR011990 (Tetratricopeptide-like helical domain)	N.A.	AT5G27460.1 Tetratricopeptide repeat (TPR)-like superfamily protein	Q3E911|PP400_ARATH Pentatricopeptide repeat-containing protein At5g27460	K7KJ76|K7KJ76_SOYBN Uncharacterized protein	LotjaGi1g1v0342100	838.453	842.596	1012.56	1439.2	1464.98	1675.75	LotjaGi1g1v0342100	10.1933	0.765788	4.66e-07	3.95e-05	303	1
LotjaGi1g1v0348000	Aspartic proteinase nepenthesin-1	IPR021109 (Aspartic peptidase domain), IPR032799 (Xylanase inhibitor%2C C-terminal), IPR032861 (Xylanase inhibitor%2C N-terminal)	GO:0004190, GO:0006508, GO:0008233, GO:0016787	AT1G09750.1 Eukaryotic aspartyl protease family protein	O04496|AED3_ARATH Aspartyl protease AED3	Q2PEZ2|Q2PEZ2_TRIPR Putative uncharacterized protein	LotjaGi1g1v0348000	1412.08	1674.88	1521.38	9258.43	7072.88	2804.64	LotjaGi1g1v0348000	11.6121	2.05397	2.55e-11	5.69e-09	115	1
LotjaGi1g1v0353400	Patatin	IPR016035 (Acyl transferase/acyl hydrolase/lysophospholipase)	N.A.	AT2G26560.1 phospholipase A 2A	O48723|PLP2_ARATH Patatin-like protein 2	G7J6A9|G7J6A9_MEDTR Patatin	LotjaGi1g1v0353400	1008.89	914.795	552.581	5594.79	4981.43	1154.02	LotjaGi1g1v0353400	10.811	2.24399	7.42e-08	7.62e-06	250	1
LotjaGi1g1v0358300	MYB-related transcription factor	IPR009057 (Homeobox domain-like)	GO:0003677	AT5G67300.1 myb domain protein r1	Q9FDW1|MYB44_ARATH Transcription factor MYB44	I3RSY8|I3RSY8_LOTJA R2R3MYB transcription factor	LotjaGi1g1v0358300	50.3988	57.9185	54.9528	355.957	307.78	184.965	LotjaGi1g1v0358300	6.95515	2.378	3.92e-18	2.72e-15	37	1
LotjaGi1g1v0358400	Serine/threonine-protein kinase	IPR000858 (S-locus glycoprotein domain), IPR001480 (Bulb-type lectin domain), IPR011009 (Protein kinase-like domain)	GO:0000166, GO:0004672, GO:0004674, GO:0005524, GO:0005886, GO:0006468, GO:0016020, GO:0016021, GO:0016301, GO:0016310, GO:0016740, GO:0048544	AT2G19130.1 S-locus lectin protein kinase family protein	P17801|KPRO_MAIZE Putative receptor protein kinase ZmPK1	A0A1J7HQ17|A0A1J7HQ17_LUPAN Uncharacterized protein	LotjaGi1g1v0358400	577.296	393.529	387.723	1231.07	1107.52	409.136	LotjaGi1g1v0358400	9.33097	1.01617	0.000993219	0.0226045	1128	1
LotjaGi1g1v0360900	Adenine phosphoribosyltransferase-like protein	IPR005764 (Adenine phosphoribosyl transferase), IPR029057 (Phosphoribosyltransferase-like)	GO:0003999, GO:0005737, GO:0006168, GO:0009116, GO:0016740, GO:0016757	AT1G27450.1 adenine phosphoribosyl transferase 1	P31166|APT1_ARATH Adenine phosphoribosyltransferase 1, chloroplastic	A0A075EAV1|A0A075EAV1_ASTME Adenine phosphoribosyl transferase	LotjaGi1g1v0360900	1284.71	1347.2	1410.46	2196.05	1853.95	1584.27	LotjaGi1g1v0360900	10.6355	0.479029	0.00216355	0.0408516	1359	1
LotjaGi1g1v0362500	Lecithin-cholesterol acyltransferase-like 1	IPR003386 (Lecithin:cholesterol/phospholipid:diacylglycerol acyltransferase), IPR029058 (Alpha/Beta hydrolase fold)	GO:0004622, GO:0006629, GO:0008374, GO:0016020, GO:0016021, GO:0016740, GO:0016746, GO:0016787	AT1G27480.1 alpha/beta-Hydrolases superfamily protein	Q9FZI8|LCAT1_ARATH Lecithin-cholesterol acyltransferase-like 1	I3S9F8|I3S9F8_LOTJA Uncharacterized protein	LotjaGi1g1v0362500	215.34	215.013	277.817	745.027	622.83	547.86	LotjaGi1g1v0362500	8.60085	1.43572	3.96e-15	1.67e-12	61	1
LotjaGi1g1v0366200	Ferrochelatase	IPR001015 (Ferrochelatase)	N.A.	AT5G26030.1 ferrochelatase 1	P42044|HEMH_CUCSA Ferrochelatase-2, chloroplastic	I1JTV8|I1JTV8_SOYBN Ferrochelatase	LotjaGi1g1v0366200	436.179	480.01	479.311	889.302	744.004	768.009	LotjaGi1g1v0366200	9.25312	0.783043	2.02e-07	1.89e-05	274	1
LotjaGi1g1v0366600	Pollen-specific protein SF21	IPR004142 (NDRG), IPR029058 (Alpha/Beta hydrolase fold)	GO:0016020, GO:0016021	AT5G56750.1 N-MYC downregulated-like 1	O23969|SF21_HELAN Pollen-specific protein SF21	C6T7K8|C6T7K8_SOYBN Uncharacterized protein	LotjaGi1g1v0366600	15.5778	19.0417	7.12351	40.2078	29.0816	57.2991	LotjaGi1g1v0366600	4.59877	1.60054	0.000501782	0.0133265	966	1
LotjaGi1g1v0370700	Photosystem II reaction center X protein	IPR009518 (Photosystem II PsbX)	GO:0009523, GO:0015979, GO:0016020, GO:0016021	AT2G06520.1 photosystem II subunit X	Q2JN82|PSBX_SYNJB Photosystem II reaction center X protein	I3T9R5|I3T9R5_LOTJA Uncharacterized protein	LotjaGi1g1v0370700	45.8171	40.4636	36.6352	137.179	129.655	125.656	LotjaGi1g1v0370700	6.19406	1.67499	1.67e-10	3.13e-08	137	1
LotjaGi1g1v0374800	NAD(P)-binding rossmann-fold protein	IPR016040 (NAD(P)-binding domain)	N.A.	AT5G10730.1 NAD(P)-binding Rossmann-fold superfamily protein	Q9FVR6|Y1222_ARATH Uncharacterized protein At1g32220, chloroplastic	I3SNG4|I3SNG4_LOTJA Uncharacterized protein	LotjaGi1g1v0374800	848.533	969.54	1139.76	1408.46	1446.81	1981.34	LotjaGi1g1v0374800	10.3001	0.709453	5.77e-05	0.00227792	650	1
LotjaGi1g1v0377300	Transmembrane 9 superfamily member	IPR004240 (Nonaspanin (TM9SF)), IPR020846 (Major facilitator superfamily domain)	GO:0016020, GO:0016021	AT5G10840.1 Endomembrane protein 70 protein family	F4KIB2|TMN8_ARATH Transmembrane 9 superfamily member 8	A0A0L9UHB0|A0A0L9UHB0_PHAAN Transmembrane 9 superfamily member	LotjaGi1g1v0377300	3842.22	3773.43	3873.16	5003.5	5015.36	5130.78	LotjaGi1g1v0377300	12.1025	0.399055	0.0025075	0.0457841	1406	1
LotjaGi1g1v0392600	Cryptochrome	IPR005101 (Cryptochrome/DNA photolyase%2C FAD-binding domain), IPR014133 (Cryptochrome DASH)	GO:0003913, GO:0006281	AT5G24850.1 cryptochrome 3	Q84KJ5|CRYD_ARATH Cryptochrome DASH, chloroplastic/mitochondrial	G7JCC1|G7JCC1_MEDTR Cryptochrome, DASH family protein	LotjaGi1g1v0392600	116.375	102.349	116.011	152.553	209.63	301.574	LotjaGi1g1v0392600	7.29573	0.987631	0.000121563	0.00420134	742	1
LotjaGi1g1v0395700_LC	E3 ubiquitin-protein ligase rnf213-beta	N.A.	GO:0004842, GO:0005737, GO:0005829, GO:0016567, GO:0016740, GO:0016787, GO:0016887, GO:0046872	AT4G23060.1 IQ-domain 22	A0A0R4I9Y1|R213B_DANRE E3 ubiquitin-protein ligase rnf213-beta	A0A0Q3GR71|A0A0Q3GR71_BRADI Uncharacterized protein	LotjaGi1g1v0395700_LC	3.66537	3.17362	3.05293	11.8258	7.27039	25.1312	LotjaGi1g1v0395700_LC	2.8016	2.16062	0.00131116	0.0281204	1197	1
LotjaGi1g1v0398100	NAC domain-containing protein	IPR003441 (NAC domain)	GO:0003677, GO:0005634, GO:0006351, GO:0006355	AT2G24430.1 NAC domain containing protein 38	O04017|NAC98_ARATH Protein CUP-SHAPED COTYLEDON 2	A0A0B2PME0|A0A0B2PME0_GLYSO Protein CUP-SHAPED COTYLEDON 2	LotjaGi1g1v0398100	153.029	89.6547	185.211	224.691	233.864	229.196	LotjaGi1g1v0398100	7.49847	0.684629	0.00563799	0.0810406	1786	1
LotjaGi1g1v0400200	Aspartate aminotransferase	IPR015424 (Pyridoxal phosphate-dependent transferase)	GO:0003824, GO:0004069, GO:0006520, GO:0008483, GO:0009058, GO:0016740, GO:0030170	AT5G11520.1 aspartate aminotransferase 3	P28011|AAT1_MEDSA Aspartate aminotransferase 1	Q43781|Q43781_LOTJA Aspartate aminotransferase	LotjaGi1g1v0400200	3458.28	3590.95	3428.44	4921.91	5049.29	4481.39	LotjaGi1g1v0400200	12.0021	0.46401	0.000611669	0.0155319	1011	1
LotjaGi1g1v0404600	Carotenoid cleavage dioxygenase	IPR004294 (Carotenoid oxygenase)	GO:0016702, GO:0046872, GO:0051213, GO:0055114	AT3G63520.1 carotenoid cleavage dioxygenase 1	Q84KG5|CCD_CROSA Carotenoid 9,10(9',10')-cleavage dioxygenase	K7KTX6|K7KTX6_SOYBN Uncharacterized protein	LotjaGi1g1v0404600	214.424	200.731	238.129	332.306	327.168	426.225	LotjaGi1g1v0404600	8.13302	0.73284	7.27e-05	0.00277375	673	1
LotjaGi1g1v0405200	ethylene-responsive transcription factor	IPR016177 (DNA-binding domain)	N.A.	AT5G11590.1 Integrase-type DNA-binding superfamily protein	Q9LYD3|DREB3_ARATH Dehydration-responsive element-binding protein 3	B7FI90|B7FI90_MEDTR Uncharacterized protein	LotjaGi1g1v0405200	473.749	211.046	240.164	573.552	740.368	492.571	LotjaGi1g1v0405200	8.75115	0.96573	0.000294027	0.00868615	869	1
LotjaGi1g1v0410400_LC	Transmembrane protein, putative	N.A.	GO:0016020, GO:0016021	AT2G22795.1 hypothetical protein	Q8REW8|CBID_FUSNN Cobalt-precorrin-5B C(1)-methyltransferase	A0A151TSW9|A0A151TSW9_CAJCA Uncharacterized protein	LotjaGi1g1v0410400_LC	4.58171	2.38021	6.10587	26.0168	23.0229	15.0787	LotjaGi1g1v0410400_LC	3.27034	2.29472	4.22e-05	0.00176581	614	1
LotjaGi1g1v0415500_LC	tRNA uridine 5-carboxymethylaminomethyl modification enzyme MnmG	N.A.	GO:0002098, GO:0005737, GO:0008033, GO:0050660	AT4G15180.1 SET domain protein 2	L0N7N1|KIF14_MOUSE Kinesin-like protein KIF14	I3T5K7|I3T5K7_LOTJA Uncharacterized protein	LotjaGi1g1v0415500_LC	92.5506	63.4724	60.041	812.434	894.258	572.991	LotjaGi1g1v0415500_LC	7.87	3.3993	1.11e-48	2.85e-44	1	1
LotjaGi1g1v0417600	Leishmanolysin-like peptidase	IPR001577 (Peptidase M8%2C leishmanolysin), IPR013111 (EGF-like domain%2C extracellular)	N.A.	AT5G42620.2 metalloendopeptidase / zinc ion binding protein	Q9VH19|LMLN_DROME Leishmanolysin-like peptidase	A0A0B2PA32|A0A0B2PA32_GLYSO Leishmanolysin-like peptidase	LotjaGi1g1v0417600	531.479	576.012	566.828	728.47	815.496	676.531	LotjaGi1g1v0417600	9.32805	0.407309	0.00620746	0.0865605	1841	1
LotjaGi1g1v0419700	MYB family transcription factor	IPR009057 (Homeobox domain-like)	GO:0003677	AT4G39250.1 RAD-like 1	F4JVB8|RADL1_ARATH Protein RADIALIS-like 1	I3T977|I3T977_LOTJA Uncharacterized protein	LotjaGi1g1v0419700	4.58171	3.17362	2.03529	20.1039	35.1402	6.03148	LotjaGi1g1v0419700	3.02936	2.64584	0.000370991	0.0103635	919	1
LotjaGi1g1v0420000	DNA polymerase epsilon catalytic subunit A, putative	N.A.	N.A.	AT1G19530.1 DNA polymerase epsilon catalytic subunit A	Q803Q4|DEP1A_DANRE DEP domain-containing protein 1A	I1K7R0|I1K7R0_SOYBN Uncharacterized protein	LotjaGi1g1v0420000	3426.2	2938.77	2684.55	5532.12	6515.48	3609.84	LotjaGi1g1v0420000	11.9541	0.790935	6.26e-05	0.00244732	657	1
LotjaGi1g1v0423400	Cysteine protease family protein	IPR000118 (Granulin), IPR000668 (Peptidase C1A%2C papain C-terminal), IPR013201 (Cathepsin propeptide inhibitor domain (I29))	GO:0004197, GO:0005615, GO:0005764, GO:0006508, GO:0008233, GO:0008234, GO:0016787, GO:0051603	AT1G09850.1 xylem bark cysteine peptidase 3	Q9LT78|RD21C_ARATH Probable cysteine protease RD21C	A0A1J7IIQ9|A0A1J7IIQ9_LUPAN Uncharacterized protein	LotjaGi1g1v0423400	377.533	364.966	283.923	612.577	523.468	552.886	LotjaGi1g1v0423400	8.77769	0.718487	1.86e-05	0.000896119	532	1
LotjaGi1g1v0424600	Protein shi related sequence 1	IPR007818 (SHI protein family)	N.A.	AT1G75520.1 SHI-related sequence 5	Q9LQZ5|SRS5_ARATH Protein SHI RELATED SEQUENCE 5	V7AQV4|V7AQV4_PHAVU Uncharacterized protein	LotjaGi1g1v0424600	0.916342	3.17362	4.07058	31.9297	30.2933	3.01574	LotjaGi1g1v0424600	2.9432	2.99899	0.00077202	0.0186447	1063	1
LotjaGi1g1v0431000_LC	Transcription factor	IPR004827 (Basic-leucine zipper domain)	GO:0003700, GO:0006355	AT4G35900.1 Basic-leucine zipper (bZIP) transcription factor family protein	Q84JK2|FD_ARATH Protein FD	I3SLM2|I3SLM2_LOTJA Uncharacterized protein	LotjaGi1g1v0431000_LC	477.414	414.951	399.934	836.085	641.006	589.075	LotjaGi1g1v0431000_LC	9.08927	0.677016	8.79e-05	0.00319899	705	1
LotjaGi1g1v0431100	Transcription factor	IPR004827 (Basic-leucine zipper domain)	GO:0003700, GO:0006355	AT4G35900.1 Basic-leucine zipper (bZIP) transcription factor family protein	Q84JK2|FD_ARATH Protein FD	I3SF30|I3SF30_LOTJA Uncharacterized protein	LotjaGi1g1v0431100	742.237	568.871	590.234	1080.88	1089.35	1101.75	LotjaGi1g1v0431100	9.69941	0.783145	4.03e-07	3.44e-05	300	1
LotjaGi1g1v0432300	Methyltransferase	IPR013705 (Sterol methyltransferase C-terminal), IPR029063 (S-adenosyl-L-methionine-dependent methyltransferase)	GO:0005737, GO:0006694, GO:0008152, GO:0008168, GO:0008757, GO:0016740, GO:0032259	AT1G20330.1 sterol methyltransferase 2	Q39227|SMT2_ARATH 24-methylenesterol C-methyltransferase 2	I1K7G0|I1K7G0_SOYBN Methyltransferase	LotjaGi1g1v0432300	2977.2	2821.35	2885.02	4538.75	3934.49	3275.1	LotjaGi1g1v0432300	11.7172	0.436097	0.00429577	0.0665128	1658	1
LotjaGi1g1v0435400	Pre-rRNA-processing protein TSR1 like	IPR007034 (Ribosome biogenesis protein BMS1/TSR1%2C C-terminal), IPR012948 (AARP2CN)	N.A.	AT1G42440.1 pre-rRNA-processing TSR1-like protein	Q5XGY1|TSR1_XENLA Pre-rRNA-processing protein TSR1 homolog	I1JSW0|I1JSW0_SOYBN Uncharacterized protein	LotjaGi1g1v0435400	457.255	487.944	440.64	782.869	710.075	687.589	LotjaGi1g1v0435400	9.17854	0.653922	8.81e-06	0.000479098	472	1
LotjaGi1g1v0444500	MYB-like transcription factor family protein	IPR009057 (Homeobox domain-like)	GO:0003677, GO:0005634, GO:0006351, GO:0006355	AT2G38300.1 myb-like HTH transcriptional regulator family protein	Q700D9|MYBF_ARATH Putative Myb family transcription factor At1g14600	K7MTM6|K7MTM6_SOYBN Uncharacterized protein	LotjaGi1g1v0444500	168.607	184.863	208.617	324.027	288.392	266.391	LotjaGi1g1v0444500	7.87207	0.644757	0.000604556	0.015397	1008	1
LotjaGi1g1v0445700	Abscisic acid receptor	IPR019587 (Polyketide cyclase/dehydrase)	N.A.	AT2G38310.1 PYR1-like 4	O80920|PYL4_ARATH Abscisic acid receptor PYL4	G7KT83|G7KT83_MEDTR Abscisic acid receptor	LotjaGi1g1v0445700	919.091	655.352	626.869	1686.36	1849.1	768.009	LotjaGi1g1v0445700	10.0028	0.967138	0.000297391	0.00875791	871	1
LotjaGi1g1v0446700	Protein DETOXIFICATION	IPR002528 (Multi antimicrobial extrusion protein)	GO:0006855, GO:0015238, GO:0015297, GO:0016020, GO:0016021, GO:0055085	AT2G38330.1 MATE efflux family protein	Q84K71|DTX44_ARATH Protein DETOXIFICATION 44, chloroplastic	K7L1Y8|K7L1Y8_SOYBN Protein DETOXIFICATION	LotjaGi1g1v0446700	101.714	88.0679	104.817	298.011	301.721	364.905	LotjaGi1g1v0446700	7.47326	1.71123	1.13e-17	7.06e-15	41	1
LotjaGi1g1v0448900	Cytosolic Fe-S cluster assembly factor NBP35	IPR027417 (P-loop containing nucleoside triphosphate hydrolase), IPR033756 (Flagellum site-determining protein YlxH/ Fe-S cluster assembling factor NBP35)	GO:0000166, GO:0005524, GO:0005737, GO:0016226, GO:0046872, GO:0051536, GO:0051539	AT5G50960.1 nucleotide binding protein 35	Q8H1Q2|NBP35_ARATH Cytosolic Fe-S cluster assembly factor NBP35	G7I9X8|G7I9X8_MEDTR Cytosolic Fe-S cluster assembly factor NBP35	LotjaGi1g1v0448900	366.537	381.628	300.205	586.561	546.491	470.456	LotjaGi1g1v0448900	8.75551	0.613084	0.000275591	0.00821715	861	1
LotjaGi1g1v0452600	BHLH transcription factor	IPR011598 (Myc-type, basic helix-loop-helix (bHLH) domain)	GO:0005634, GO:0046983	AT2G40435.1 transcription factor SCREAM-like protein	Q9LPW3|SCRM2_ARATH Transcription factor SCREAM2	C6T4E8|C6T4E8_SOYBN Putative uncharacterized protein	LotjaGi1g1v0452600	0.916342	0.793405	6.10587	66.2246	12.1173	4.02099	LotjaGi1g1v0452600	3.08018	3.39756	0.00158349	0.0325732	1248	1
LotjaGi1g1v0453100	Peroxidase	IPR010255 (Haem peroxidase)	GO:0004601, GO:0005576, GO:0006979, GO:0016491, GO:0020037, GO:0042744, GO:0046872, GO:0055114, GO:0098869	AT5G05340.1 Peroxidase superfamily protein	P22195|PER1_ARAHY Cationic peroxidase 1	A0A061EHM5|A0A061EHM5_THECC Peroxidase	LotjaGi1g1v0453100	351.876	261.03	139.417	4060.99	2670.66	1571.2	LotjaGi1g1v0453100	9.70234	3.46418	3.47e-23	4.45e-20	20	1
LotjaGi1g1v0454100	Non-specific serine/threonine protein kinase	IPR004041 (NAF domain), IPR011009 (Protein kinase-like domain)	GO:0000166, GO:0004672, GO:0004674, GO:0005524, GO:0005622, GO:0006468, GO:0007165, GO:0016301, GO:0016310, GO:0016740, GO:0018105, GO:0018107, GO:0035556	AT5G58380.1 SOS3-interacting protein 1	Q7X996|CIPK2_ORYSJ CBL-interacting protein kinase 2	I1N370|I1N370_SOYBN Non-specific serine/threonine protein kinase	LotjaGi1g1v0454100	464.586	332.436	222.864	1821.18	1580.1	858.481	LotjaGi1g1v0454100	9.44041	2.06236	2.87e-13	9.48e-11	77	1
LotjaGi1g1v0461900	Dihydroflavonol 4-reductase-like protein	IPR016040 (NAD(P)-binding domain)	GO:0003824, GO:0050662	AT2G45400.1 NAD(P)-binding Rossmann-fold superfamily protein	Q40316|VESTR_MEDSA Vestitone reductase	I3RZJ6|I3RZJ6_LOTJA Uncharacterized protein	LotjaGi1g1v0461900	5265.3	6129.84	6168.96	15303.8	10082.8	8176.68	LotjaGi1g1v0461900	12.9825	0.934254	3.96e-06	0.00024288	419	1
LotjaGi1g1v0467600	ATP-dependent RNA helicase	IPR001650 (Helicase%2C C-terminal), IPR007502 (Helicase-associated domain), IPR027417 (P-loop containing nucleoside triphosphate hydrolase)	GO:0000166, GO:0004386, GO:0005524, GO:0016787	AT1G32490.1 RNA helicase family protein	Q8VY00|ESP3_ARATH Pre-mRNA-splicing factor ATP-dependent RNA helicase DEAH1	A0A0S3RGD2|A0A0S3RGD2_PHAAN Uncharacterized protein	LotjaGi1g1v0467600	224.504	95.2085	67.1645	437.555	333.226	706.689	LotjaGi1g1v0467600	7.97736	1.93318	2.59e-07	2.34e-05	285	1
LotjaGi1g1v0469800	UDP-galactose transporter	IPR013657 (UAA transporter)	GO:0016020, GO:0016021, GO:0055085	AT1G12600.1 UDP-N-acetylglucosamine (UAA) transporter family	Q9LDX3|UTR4_ARATH UDP-galactose/UDP-glucose transporter 4	I1L6P8|I1L6P8_SOYBN Uncharacterized protein	LotjaGi1g1v0469800	464.586	507.779	493.558	594.839	668.876	824.303	LotjaGi1g1v0469800	9.18779	0.510325	0.00162007	0.0331398	1255	1
LotjaGi1g1v0470600	Chalcone synthase	IPR016039 (Thiolase-like)	GO:0003824, GO:0008152, GO:0009058, GO:0016210, GO:0016740, GO:0016746, GO:0016747	AT5G13930.1 Chalcone and stilbene synthase family protein	P30075|CHS4_MEDSA Chalcone synthase 4	I3T7A9|I3T7A9_LOTJA Uncharacterized protein	LotjaGi1g1v0470600	298.728	227.707	215.741	558.179	487.116	1032.39	LotjaGi1g1v0470600	8.69323	1.48514	6.79e-09	9.18e-07	189	1
LotjaGi1g1v0471500_LC	Gag-Pol polyprotein	N.A.	GO:0003676, GO:0003677, GO:0003723, GO:0003824, GO:0003887, GO:0003964, GO:0004190, GO:0004518, GO:0004519, GO:0004523, GO:0004533, GO:0005198, GO:0006278, GO:0006310, GO:0006508, GO:0008152, GO:0008233, GO:0008270, GO:0008289, GO:0015074, GO:0016020, GO:0016032, GO:0016740, GO:0016779, GO:0016787, GO:0019012, GO:0019013, GO:0019028, GO:0020002, GO:0030430, GO:0033644, GO:0039657, GO:0042025, GO:…	AT1G06740.1 MuDR family transposase	P17757|POL_HV2D1 Gag-Pol polyprotein	A2Q3N2|A2Q3N2_MEDTR Zinc finger, CCHC-type	LotjaGi1g1v0471500_LC	72.3911	64.2658	53.9352	134.814	110.268	141.74	LotjaGi1g1v0471500_LC	6.49997	1.02118	7.09e-05	0.00271759	670	1
LotjaGi1g1v0472000	NAD(P)-binding rossmann-fold protein	IPR016040 (NAD(P)-binding domain)	N.A.	AT3G61220.1 NAD(P)-binding Rossmann-fold superfamily protein	Q9M2E2|SDR1_ARATH (+)-neomenthol dehydrogenase	A0A151TBI6|A0A151TBI6_CAJCA (+)-neomenthol dehydrogenase	LotjaGi1g1v0472000	49.4825	57.9185	70.2175	112.345	119.961	81.425	LotjaGi1g1v0472000	6.29805	0.82075	0.00390099	0.062716	1595	1
LotjaGi1g1v0474600_LC	Leucine--tRNA ligase	N.A.	GO:0000166, GO:0002161, GO:0004812, GO:0004823, GO:0005524, GO:0005737, GO:0006412, GO:0006418, GO:0006429, GO:0016874, GO:0106074	AT5G58784.1 Undecaprenyl pyrophosphate synthetase family protein	Q76I90|NUF2_CHICK Kinetochore protein Nuf2	A5AE81|A5AE81_VITVI Putative uncharacterized protein	LotjaGi1g1v0474600_LC	62.3113	31.7362	25.4411	489.589	288.392	75.3935	LotjaGi1g1v0474600_LC	6.73392	2.83631	6.73e-08	7.08e-06	244	1
LotjaGi1g1v0478000	Cysteine synthase	IPR005856 (Cysteine synthase)	GO:0004124, GO:0005739, GO:0006535, GO:0008652, GO:0016740, GO:0019344, GO:0019499, GO:0050017	AT3G61440.1 cysteine synthase C1	Q1KLZ2|CAS1_MALDO L-3-cyanoalanine synthase 1, mitochondrial	I3S9T9|I3S9T9_LOTJA Cysteine synthase	LotjaGi1g1v0478000	1295.71	1211.53	1364.66	2468.05	2033.29	1694.85	LotjaGi1g1v0478000	10.673	0.678338	3.12e-05	0.001387	577	1
LotjaGi1g1v0480000	Pectin lyase-like superfamily protein	IPR000743 (Glycoside hydrolase%2C family 28), IPR011050 (Pectin lyase fold/virulence factor)	GO:0004650, GO:0005576, GO:0005975, GO:0008152, GO:0016787, GO:0016798, GO:0016829, GO:0071555	AT3G61490.4 Pectin lyase-like superfamily protein	A7PZL3|PGLR_VITVI Probable polygalacturonase	A0A0R0F3J1|A0A0R0F3J1_SOYBN Uncharacterized protein	LotjaGi1g1v0480000	122.79	188.83	165.876	1753.77	1372.89	167.876	LotjaGi1g1v0480000	8.70764	2.78651	3.28e-07	2.9e-05	290	1
LotjaGi1g1v0484200	AGAMOUS-like MADS-box protein	IPR002100 (Transcription factor%2C MADS-box)	N.A.	AT5G48670.1 AGAMOUS-like 80	Q9FJK3|AGL80_ARATH Agamous-like MADS-box protein AGL80	A0A1J7GZY2|A0A1J7GZY2_LUPAN Uncharacterized protein	LotjaGi1g1v0484200	10.0798	17.4549	16.2823	54.3988	42.4106	25.1312	LotjaGi1g1v0484200	4.60676	1.47662	0.000940668	0.0217006	1112	1
LotjaGi1g1v0488500_LC	Ribonucleoside-diphosphate reductase subunit alpha	N.A.	GO:0000166, GO:0003824, GO:0004748, GO:0005524, GO:0006260, GO:0008152, GO:0016491, GO:0055114	AT1G62540.2 flavin-monooxygenase glucosinolate S-oxygenase 2	O84834|RIR1_CHLTR Ribonucleoside-diphosphate reductase subunit alpha	best_blast_hit_trembl_plants=N.A.	LotjaGi1g1v0488500_LC	111.794	104.729	122.117	458.842	450.764	477.492	LotjaGi1g1v0488500_LC	7.83577	2.03424	1.04e-29	3.33e-26	8	1
LotjaGi1g1v0488700	Mitochondrial transcription termination factor family protein, putative	IPR003690 (Transcription termination factor%2C mitochondrial/chloroplastic)	GO:0003690, GO:0005739, GO:0006355, GO:0007005, GO:0009536	AT3G60400.1 Mitochondrial transcription termination factor family protein	Q9M219|MTEFH_ARATH Transcription termination factor MTEF18, mitochondrial	G7KSF7|G7KSF7_MEDTR Transcription termination factor family protein	LotjaGi1g1v0488700	48.5662	57.9185	33.5823	86.3285	83.6095	77.404	LotjaGi1g1v0488700	5.95521	0.820391	0.00644961	0.0892104	1856	1
LotjaGi1g1v0489300	Purine permease	N.A.	GO:0005215, GO:0016020, GO:0016021	AT1G44750.2 purine permease 11	Q9LPF6|PUP11_ARATH Probable purine permease 11	I3SXT2|I3SXT2_LOTJA Uncharacterized protein	LotjaGi1g1v0489300	158.527	148.367	138.4	277.907	203.571	236.233	LotjaGi1g1v0489300	7.55797	0.688646	0.000612722	0.0155433	1012	1
LotjaGi1g1v0505500	Cystathionine gamma-synthase	IPR000277 (Cys/Met metabolism%2C pyridoxal phosphate-dependent enzyme), IPR015424 (Pyridoxal phosphate-dependent transferase)	GO:0003824, GO:0003962, GO:0016740, GO:0030170	AT3G01120.1 Pyridoxal phosphate (PLP)-dependent transferases superfamily protein	P55217|CGS1_ARATH Cystathionine gamma-synthase 1, chloroplastic	L0EKR2|L0EKR2_LENCU Cystathionine gamma-synthase	LotjaGi1g1v0505500	2665.64	2571.42	2910.46	4642.82	3751.52	3492.23	LotjaGi1g1v0505500	11.6796	0.544898	0.000346892	0.00985113	904	1
LotjaGi1g1v0511600	UDP-glycosyltransferase	IPR002213 (UDP-glucuronosyl/UDP-glucosyltransferase)	GO:0008152, GO:0016740, GO:0016758	AT3G02100.1 UDP-Glycosyltransferase superfamily protein	Q9SGA8|U83A1_ARATH UDP-glycosyltransferase 83A1	I1N4J1|I1N4J1_SOYBN Uncharacterized protein	LotjaGi1g1v0511600	410.521	434.786	443.693	1730.12	1124.49	730.815	LotjaGi1g1v0511600	9.48502	1.47589	1.45e-09	2.24e-07	166	1
LotjaGi1g1v0511700	UDP-glycosyltransferase	IPR002213 (UDP-glucuronosyl/UDP-glucosyltransferase)	GO:0008152, GO:0016740, GO:0016758	AT3G02100.1 UDP-Glycosyltransferase superfamily protein	Q9SGA8|U83A1_ARATH UDP-glycosyltransferase 83A1	I3T912|I3T912_LOTJA Uncharacterized protein	LotjaGi1g1v0511700	56.8132	59.5053	42.7411	133.632	88.4565	74.3883	LotjaGi1g1v0511700	6.17764	0.89835	0.00428591	0.0664821	1655	1
LotjaGi1g1v0512800	Endo-1,3(4)-beta-glucanase 1	IPR005200 (Endo-1,3(4)-beta-glucanase)	GO:0008152, GO:0016787, GO:0016798, GO:0052861, GO:0052862	AT5G15870.1 glycosyl hydrolase family 81 protein	D4AZ24|ENG1_ARTBC Probable endo-1,3(4)-beta-glucanase ARB_01444	A0A151TCH4|A0A151TCH4_CAJCA Putative endo-1,3(4)-beta-glucanase 2	LotjaGi1g1v0512800	230.918	247.542	212.688	279.089	338.073	395.062	LotjaGi1g1v0512800	8.12312	0.550463	0.00345853	0.05756	1540	1
LotjaGi1g1v0515000_LC							LotjaGi1g1v0515000_LC	132.87	87.2745	123.135	275.542	175.701	169.887	LotjaGi1g1v0515000_LC	7.26603	0.855512	0.000952012	0.0218605	1118	1
LotjaGi1g1v0515200	Nodule Cysteine-Rich (NCR) secreted peptide	N.A.	N.A.	AT4G34650.1 squalene synthase 2	Q8R8N1|HPRK_CALS4 HPr kinase/phosphorylase	A0A072TX06|A0A072TX06_MEDTR Nodule Cysteine-Rich (NCR) secreted peptide	LotjaGi1g1v0515200	1858.34	1295.63	1615	3386.91	3087.49	1964.25	LotjaGi1g1v0515200	11.0462	0.823335	4.84e-05	0.00197657	628	1
LotjaGi1g1v0517100	B12D-like protein	IPR010530 (NADH-ubiquinone reductase complex 1 MLRQ subunit)	GO:0016020, GO:0016021	AT3G29970.1 B12D protein	P58991|PPK1_CHLTE Polyphosphate kinase 1	I3SVQ5|I3SVQ5_LOTJA Uncharacterized protein	LotjaGi1g1v0517100	219.922	157.888	193.352	700.088	500.445	252.317	LotjaGi1g1v0517100	8.24625	1.34691	4.08e-06	0.000248618	421	1
LotjaGi1g1v0518800	Pollen Ole e 1 allergen and extensin	N.A.	N.A.	AT5G15780.1 Pollen Ole e 1 allergen and extensin family protein	P11657|PAC_STRMG Major cell-surface adhesin PAc	V7B1E5|V7B1E5_PHAVU Uncharacterized protein	LotjaGi1g1v0518800	23.8249	13.4879	43.7587	418.634	124.808	34.1784	LotjaGi1g1v0518800	6.17259	2.83286	2.85e-05	0.00128219	570	1
LotjaGi1g1v0523800	Proline dehydrogenase	IPR029041 (FAD-linked oxidoreductase-like)	GO:0004657, GO:0006560, GO:0006562, GO:0016491, GO:0055114	AT5G38710.1 Methylenetetrahydrofolate reductase family protein	Q6NKX1|PROD2_ARATH Proline dehydrogenase 2, mitochondrial	A0A1J7IQ69|A0A1J7IQ69_LUPAN Uncharacterized protein	LotjaGi1g1v0523800	941.084	1326.57	894.51	1869.66	1976.34	1294.76	LotjaGi1g1v0523800	10.3923	0.701067	0.000384009	0.0106859	922	1
LotjaGi1g1v0527700	Ethylene-responsive transcription factor	IPR016177 (DNA-binding domain)	GO:0003677, GO:0003700, GO:0005634, GO:0006351, GO:0006355	AT5G13330.1 related to AP2 6l	Q9LYU3|EF113_ARATH Ethylene-responsive transcription factor ERF113	I3SZ77|I3SZ77_LOTJA Uncharacterized protein	LotjaGi1g1v0527700	267.572	192.004	253.393	298.011	508.928	512.676	LotjaGi1g1v0527700	8.33684	0.888204	8.17e-05	0.00301843	695	1
LotjaGi1g1v0531000	Receptor protein kinase, putative	IPR001611 (Leucine-rich repeat), IPR011009 (Protein kinase-like domain), IPR013210 (Leucine-rich repeat-containing N-terminal%2C plant-type), IPR032675 (Leucine-rich repeat domain%2C L domain-like)	GO:0000166, GO:0004672, GO:0005524, GO:0006468, GO:0016020, GO:0016021, GO:0016301, GO:0016310, GO:0016491, GO:0016740, GO:0032440, GO:0050321, GO:0055114	AT3G28040.1 Leucine-rich receptor-like protein kinase family protein	Q9LRT1|Y3804_ARATH Probably inactive leucine-rich repeat receptor-like protein kinase At3g28040	I1JDU5|I1JDU5_SOYBN Uncharacterized protein	LotjaGi1g1v0531000	272.154	395.115	273.746	688.263	462.882	348.821	LotjaGi1g1v0531000	8.62943	0.672639	0.00500284	0.0743246	1728	1
LotjaGi1g1v0536500	ACT domain protein	N.A.	N.A.	AT2G39570.1 ACT domain-containing protein	O80644|ACR9_ARATH ACT domain-containing protein ACR9	I1N552|I1N552_SOYBN Uncharacterized protein	LotjaGi1g1v0536500	1951.81	1740.73	1910.12	3312.41	3194.13	2536.24	LotjaGi1g1v0536500	11.2123	0.690654	5.16e-06	0.000305008	434	1
LotjaGi1g1v0543000	Actin	IPR004000 (Actin family)	GO:0000166, GO:0005524	AT3G12110.1 actin-11	P53496|ACT11_ARATH Actin-11	A0A1J7HKL7|A0A1J7HKL7_LUPAN Uncharacterized protein	LotjaGi1g1v0543000	1091.36	1426.54	1071.58	2151.12	1759.44	1355.07	LotjaGi1g1v0543000	10.501	0.552828	0.00308859	0.0529438	1497	1
LotjaGi1g1v0545700_LC	Oxidation resistance protein 1	N.A.	GO:0005739	AT3G20300.1 extracellular ligand-gated ion channel protein (DUF3537)	Q54QP6|OSB8_DICDI Oxysterol-binding protein 8	best_blast_hit_trembl_plants=N.A.	LotjaGi1g1v0545700_LC	184.185	196.764	180.123	321.662	267.793	312.632	LotjaGi1g1v0545700_LC	7.88962	0.68508	0.000167803	0.00547376	787	1
LotjaGi1g1v0546200	Protein PLASTID MOVEMENT IMPAIRED 2	IPR008545 (WEB family)	N.A.	AT1G66840.1 PLASTID MOVEMENT IMPAIRED protein (DUF827)	Q9C9N6|PMI2_ARATH Protein PLASTID MOVEMENT IMPAIRED 2	K7MVG3|K7MVG3_SOYBN Uncharacterized protein	LotjaGi1g1v0546200	657.018	564.904	772.392	1521.98	1349.87	1480.73	LotjaGi1g1v0546200	9.9397	1.12598	1.6e-12	4.58e-10	90	1
LotjaGi1g1v0548000	Myb/SANT-like DNA-binding domain protein	IPR024752 (Myb/SANT-like domain)	GO:0003677	AT4G02210.1 Myb/SANT-like DNA-binding domain protein	O82368|Y2988_ARATH Uncharacterized protein At2g29880	I3SVN0|I3SVN0_LOTJA Uncharacterized protein	LotjaGi1g1v0548000	7.33074	19.0417	23.4058	59.1291	33.9285	50.2624	LotjaGi1g1v0548000	4.81531	1.52565	0.000739084	0.0180017	1054	1
LotjaGi1g1v0550400	Cytochrome P450 family protein	IPR001128 (Cytochrome P450)	GO:0005506, GO:0016705, GO:0020037, GO:0055114	AT5G38450.1 cytochrome P450, family 735, subfamily A, polypeptide 1	Q9FF18|C7351_ARATH Cytokinin hydroxylase	A0A151SXE4|A0A151SXE4_CAJCA Secologanin synthase	LotjaGi1g1v0550400	532.395	372.107	466.081	504.962	767.027	932.869	LotjaGi1g1v0550400	9.17856	0.685896	0.00133015	0.0283617	1204	1
LotjaGi1g1v0552500	Transaldolase	IPR001585 (Transaldolase/Fructose-6-phosphate aldolase)	GO:0003824, GO:0004801, GO:0005737, GO:0005975, GO:0006098, GO:0016740	AT5G13420.1 Aldolase-type TIM barrel family protein	A9WT40|TAL_RENSM Transaldolase	I1KZJ0|I1KZJ0_SOYBN Uncharacterized protein	LotjaGi1g1v0552500	10581	10434.1	11245	17093	14216	13980	LotjaGi1g1v0552500	13.6372	0.489414	0.000584213	0.0149531	1003	1
LotjaGi1g1v0553300	Isocitrate lyase	IPR015813 (Pyruvate/Phosphoenolpyruvate kinase-like domain)	GO:0003824, GO:0016829	AT2G43180.4 Phosphoenolpyruvate carboxylase family protein	Q0QLE4|DML_EUBBA 2,3-dimethylmalate lyase	A0A151TDD1|A0A151TDD1_CAJCA Putative carboxyvinyl-carboxyphosphonate phosphorylmutase	LotjaGi1g1v0553300	4918.01	4570.01	4930.49	8398.7	7523.65	6073.7	LotjaGi1g1v0553300	12.5353	0.609322	7.4e-05	0.00280513	677	1
LotjaGi1g1v0554600	Ras family	IPR001806 (Small GTPase superfamily), IPR027417 (P-loop containing nucleoside triphosphate hydrolase)	GO:0003924, GO:0005525	AT1G05810.2 Rab GTPase-like A5A protein	P19892|RAA5E_ARATH Ras-related protein RABA5e	Q40197|Q40197_LOTJA RAB11G	LotjaGi1g1v0554600	255.66	284.039	249.323	380.791	358.673	347.816	LotjaGi1g1v0554600	8.27025	0.462587	0.00560619	0.0808097	1781	1
LotjaGi1g1v0554800	Pollen Ole e 1 allergen/extensin	N.A.	N.A.	AT5G13140.1 Pollen Ole e 1 allergen and extensin family protein	Q6NMJ2|OLE96_ARATH Pollen-specific protein-like At4g18596	I1KZG6|I1KZG6_SOYBN Uncharacterized protein	LotjaGi1g1v0554800	135.619	143.606	114.994	512.058	414.412	195.018	LotjaGi1g1v0554800	7.79206	1.50835	2.51e-07	2.28e-05	283	1
LotjaGi1g1v0556200	Nad-binding protein	IPR016040 (NAD(P)-binding domain)	N.A.	AT4G35250.1 NAD(P)-binding Rossmann-fold superfamily protein	P48279|YCF39_CYAPA Uncharacterized protein ycf39	V7AXG2|V7AXG2_PHAVU Uncharacterized protein	LotjaGi1g1v0556200	102.63	112.663	132.294	180.935	162.372	226.181	LotjaGi1g1v0556200	7.21241	0.712288	0.00159833	0.0327735	1252	1
LotjaGi1g1v0558300	Urease accessory protein UreH	N.A.	N.A.	AT2G16800.1 high-affinity nickel-transport family protein	Q07404|UREH_BACSB Urease accessory protein UreH	I3T0E8|I3T0E8_LOTJA Uncharacterized protein	LotjaGi1g1v0558300	553.471	529.994	590.234	1044.22	994.832	1018.32	LotjaGi1g1v0558300	9.55849	0.86925	1.41e-09	2.23e-07	163	1
LotjaGi1g1v0558600	Heavy metal-associated domain containing protein, expressed	IPR006121 (Heavy metal-associated domain%2C HMA)	GO:0005737, GO:0030001, GO:0046872, GO:0046914, GO:0046916	AT4G38580.1 farnesylated protein 6	Q9SZN7|HIP26_ARATH Heavy metal-associated isoprenylated plant protein 26	I3SZZ6|I3SZZ6_LOTJA Uncharacterized protein	LotjaGi1g1v0558600	745.903	778.33	781.551	1892.13	1394.7	1682.78	LotjaGi1g1v0558600	10.14	1.10788	1.72e-12	4.84e-10	91	1
LotjaGi1g1v0559600	MYB-related transcription factor	IPR009057 (Homeobox domain-like)	GO:0003677	AT4G38620.1 myb domain protein 4	P81393|MYB08_ANTMA Myb-related protein 308	A0A0S3R9U9|A0A0S3R9U9_PHAAN Uncharacterized protein	LotjaGi1g1v0559600	348.21	265.791	342.946	482.493	535.586	512.676	LotjaGi1g1v0559600	8.6562	0.677733	4.82e-05	0.00197482	627	1
LotjaGi1g1v0560500	Neutral/alkaline invertase	IPR008928 (Six-hairpin glycosidase-like), IPR024746 (Glycosyl hydrolase family 100)	GO:0003824, GO:0033926	AT4G34860.1 Plant neutral invertase family protein	Q9SW48|INVB_ARATH Probable alkaline/neutral invertase B	G7J8G8|G7J8G8_MEDTR Neutral/alkaline invertase	LotjaGi1g1v0560500	16.4942	8.72745	4.07058	57.9465	27.8698	24.1259	LotjaGi1g1v0560500	4.24156	1.90816	0.000743625	0.0180951	1055	1
LotjaGi1g1v0563000	Endoglucanase	IPR001701 (Glycoside hydrolase family 9), IPR008928 (Six-hairpin glycosidase-like)	GO:0000272, GO:0003824, GO:0004553, GO:0005975, GO:0008152, GO:0008810, GO:0016787, GO:0016798, GO:0030245	AT4G39010.1 glycosyl hydrolase 9B18	Q93YQ7|GUN24_ARATH Endoglucanase 24	V7ARG4|V7ARG4_PHAVU Endoglucanase	LotjaGi1g1v0563000	20.1595	17.4549	21.3705	34.2949	47.2576	36.1889	LotjaGi1g1v0563000	4.79591	0.997202	0.00748325	0.0994873	1931	1
LotjaGi1g1v0567100	Wuschel-related homeobox protein	IPR009057 (Homeobox domain-like)	GO:0003677, GO:0005634	AT4G35550.1 WUSCHEL related homeobox 13	Q5QMM3|WOX8_ORYSJ WUSCHEL-related homeobox 8	I3SR23|I3SR23_LOTJA Uncharacterized protein	LotjaGi1g1v0567100	141.117	161.855	158.753	293.28	198.724	217.133	LotjaGi1g1v0567100	7.57544	0.619036	0.00345896	0.05756	1542	1
LotjaGi1g1v0568900	Monosaccharide-sensing protein 2	IPR005828 (Major facilitator%2C sugar transporter-like), IPR020846 (Major facilitator superfamily domain)	N.A.	AT4G35300.1 tonoplast monosaccharide transporter2	Q8LPQ8|MSSP2_ARATH Monosaccharide-sensing protein 2	A0A0L9V9J0|A0A0L9V9J0_PHAAN Uncharacterized protein	LotjaGi1g1v0568900	2957.95	2853.88	2719.15	4970.39	4604.58	4138.6	LotjaGi1g1v0568900	11.8159	0.684822	1.06e-06	7.85e-05	346	1
LotjaGi1g1v0594900	Protease inhibitor/seed storage/lipid transfer protein family protein	IPR016140 (Bifunctional inhibitor/plant lipid transfer protein/seed storage helical domain)	GO:0006508, GO:0008233	AT5G48490.1 Bifunctional inhibitor/lipid-transfer protein/seed storage 2S albumin superfamily protein	Q8W453|DIRL1_ARATH Putative lipid-transfer protein DIR1	I3SBF7|I3SBF7_LOTJA Uncharacterized protein	LotjaGi1g1v0594900	65.9767	116.63	100.747	1531.44	1242.03	135.708	LotjaGi1g1v0594900	8.24147	3.35993	8.99e-09	1.17e-06	198	1
LotjaGi1g1v0595200	Sodium Bile acid symporter family	IPR002657 (Bile acid:sodium symporter/arsenical resistance protein Acr3)	N.A.	AT3G25410.1 Sodium Bile acid symporter family	Q8RXE8|BASS3_ARATH Probable sodium/metabolite cotransporter BASS3, chloroplastic	A0A151REF7|A0A151REF7_CAJCA Putative sodium-dependent transporter yocS	LotjaGi1g1v0595200	27.4903	30.1494	38.6705	150.188	142.984	84.4408	LotjaGi1g1v0595200	5.99023	1.97115	1.43e-09	2.23e-07	164	1
LotjaGi1g1v0595300	transmembrane protein, putative (Protein of unknown function, DUF538)	IPR007493 (Protein of unknown function DUF538)	N.A.	AT3G07470.1 transmembrane protein, putative (Protein of unknown function, DUF538)	Q9M015|Y5161_ARATH Uncharacterized protein At5g01610	I3T1S2|I3T1S2_LOTJA Uncharacterized protein	LotjaGi1g1v0595300	782.556	821.967	675.716	1098.62	940.304	1027.36	LotjaGi1g1v0595300	9.78366	0.427307	0.00467734	0.0707582	1697	1
LotjaGi1g1v0597600	Neuroguidin	IPR007146 (Sas10/Utp3/C1D)	N.A.	AT1G07840.1 Sas10/Utp3/C1D family	Q28IV8|NGDN_XENTR Neuroguidin	I1K9T1|I1K9T1_SOYBN Uncharacterized protein	LotjaGi1g1v0597600	422.434	424.471	447.764	555.813	602.231	595.106	LotjaGi1g1v0597600	8.97209	0.437367	0.00313362	0.0534527	1505	1
LotjaGi1g1v0599100	Glycosyltransferase	IPR002213 (UDP-glucuronosyl/UDP-glucosyltransferase)	GO:0008152, GO:0016740, GO:0016757, GO:0016758	AT4G01070.1 UDP-Glycosyltransferase superfamily protein	Q9AR73|HQGT_RAUSE Hydroquinone glucosyltransferase	I1J3X8|I1J3X8_SOYBN Glycosyltransferase	LotjaGi1g1v0599100	880.605	852.116	877.21	1623.68	1331.69	986.147	LotjaGi1g1v0599100	10.0622	0.594743	0.000910468	0.0212243	1101	1
LotjaGi1g1v0599200	Ethylene-responsive transcription factor	IPR016177 (DNA-binding domain)	GO:0003677, GO:0003700, GO:0005634, GO:0006351, GO:0006355	AT2G44940.1 Integrase-type DNA-binding superfamily protein	Q8LBQ7|ERF34_ARATH Ethylene-responsive transcription factor ERF034	A0A0L9U6A8|A0A0L9U6A8_PHAAN Uncharacterized protein	LotjaGi1g1v0599200	406.856	307.048	390.776	499.05	579.208	491.566	LotjaGi1g1v0599200	8.77794	0.506975	0.00270727	0.0485417	1431	1
LotjaGi1g1v0601000	basic helix-loop-helix (bHLH) DNA-binding superfamily protein	IPR011598 (Myc-type, basic helix-loop-helix (bHLH) domain)	N.A.	AT4G00050.1 basic helix-loop-helix (bHLH) DNA-binding superfamily protein	Q8GZ38|UNE10_ARATH Transcription factor UNE10	A0A1J7GWP9|A0A1J7GWP9_LUPAN Uncharacterized protein	LotjaGi1g1v0601000	26.5739	21.4219	23.4058	85.1459	64.2218	49.2571	LotjaGi1g1v0601000	5.31093	1.47602	3.36e-05	0.00147635	584	1
LotjaGi1g1v0603500	SAUR-like auxin-responsive family protein	IPR003676 (Small auxin-up RNA)	GO:0009733	AT3G60690.1 SAUR-like auxin-responsive protein family	O22150|SAU36_ARATH Auxin-responsive protein SAUR36	A0A0L9U6Z6|A0A0L9U6Z6_PHAAN Uncharacterized protein	LotjaGi1g1v0603500	188.767	144.4	232.023	293.28	259.311	293.532	LotjaGi1g1v0603500	7.84869	0.582134	0.00508219	0.0751555	1736	1
LotjaGi1g1v0603900	Receptor-like kinase	IPR011009 (Protein kinase-like domain), IPR013210 (Leucine-rich repeat-containing N-terminal%2C plant-type), IPR032675 (Leucine-rich repeat domain%2C L domain-like)	GO:0000166, GO:0004672, GO:0005524, GO:0006468, GO:0016020, GO:0016021, GO:0016301, GO:0016310	AT2G45340.1 Leucine-rich repeat protein kinase family protein	Q8RY65|NIK2_ARATH Protein NSP-INTERACTING KINASE 2	A0A1J7FPC4|A0A1J7FPC4_LUPAN Uncharacterized protein	LotjaGi1g1v0603900	25.6576	17.4549	24.4235	307.471	170.854	27.1417	LotjaGi1g1v0603900	5.94457	2.90389	1.88e-06	0.000130649	370	1
LotjaGi1g1v0610100	Chaperone protein dnaJ	IPR001623 (DnaJ domain)	N.A.	AT5G23240.1 DNAJ heat shock N-terminal domain-containing protein	B9DNJ9|DNAJ_STACT Chaperone protein DnaJ	I3SWE4|I3SWE4_LOTJA Uncharacterized protein	LotjaGi1g1v0610100	79.7218	101.556	69.1998	384.339	186.607	165.866	LotjaGi1g1v0610100	7.16188	1.55662	8e-07	6.28e-05	327	1
LotjaGi1g1v0610700_LC	A-kinase anchor-like protein	N.A.	N.A.	AT5G40450.1 A-kinase anchor-like protein	best_blast_hit_sprot=N.A.	A0A1J7GR58|A0A1J7GR58_LUPAN Uncharacterized protein	LotjaGi1g1v0610700_LC	558.969	560.937	356.176	1015.84	760.968	738.857	LotjaGi1g1v0610700_LC	9.32718	0.769166	0.000102192	0.00363865	721	1
LotjaGi1g1v0614000	Protein ZINC INDUCED FACILITATOR-LIKE 1	IPR011701 (Major facilitator superfamily), IPR020846 (Major facilitator superfamily domain)	GO:0005215, GO:0016020, GO:0016021, GO:0055085	AT5G13750.1 zinc induced facilitator-like 1	Q94BZ1|ZIFL1_ARATH Protein ZINC INDUCED FACILITATOR-LIKE 1	I3SEY1|I3SEY1_LOTJA Uncharacterized protein	LotjaGi1g1v0614000	717.496	577.598	653.328	1008.74	959.692	974.085	LotjaGi1g1v0614000	9.6405	0.594745	6.23e-05	0.00243978	656	1
LotjaGi1g1v0614400	Elongation factor 1-alpha	IPR004539 (Translation elongation factor EF1A%2C eukaryotic/archaeal), IPR009000 (Translation protein%2C beta-barrel domain), IPR009001 (Translation elongation factor EF1A/initiation factor IF2gamma%2C C-terminal), IPR027417 (P-loop containing nucleoside triphosphate hydrolase)	GO:0000166, GO:0003746, GO:0003924, GO:0005525, GO:0005737, GO:0006414	AT1G07920.1 GTP binding Elongation factor Tu family protein	O24534|EF1A_VICFA Elongation factor 1-alpha	A0A0R0FM97|A0A0R0FM97_SOYBN Elongation factor 1-alpha	LotjaGi1g1v0614400	7019.18	7060.51	7221.21	9863.92	9939.84	10183.2	LotjaGi1g1v0614400	13.0404	0.493419	0.000181676	0.00581544	802	1
LotjaGi1g1v0618200	F-box protein family	IPR001810 (F-box domain), IPR017451 (F-box associated interaction domain)	N.A.	AT4G12560.1 F-box and associated interaction domains-containing protein	Q9SU30|CPR30_ARATH F-box protein CPR30	A0A151RZ92|A0A151RZ92_CAJCA F-box protein family	LotjaGi1g1v0618200	5.49805	7.93405	23.4058	28.382	59.3749	82.4303	LotjaGi1g1v0618200	4.72209	2.20786	8.12e-05	0.00300779	693	1
LotjaGi1g1v0621600	Protein kinase	IPR001611 (Leucine-rich repeat), IPR011009 (Protein kinase-like domain), IPR032675 (Leucine-rich repeat domain%2C L domain-like)	GO:0004672, GO:0005524, GO:0006468, GO:0016020, GO:0016021, GO:0016301, GO:0016310	AT5G14210.1 Leucine-rich repeat protein kinase family protein	Q8LFN2|Y3037_ARATH Probable inactive leucine-rich repeat receptor-like protein kinase At3g03770	I1N7N7|I1N7N7_SOYBN Uncharacterized protein	LotjaGi1g1v0621600	89.8016	126.945	127.206	229.421	166.007	161.845	LotjaGi1g1v0621600	7.18919	0.696178	0.00383308	0.0619275	1589	1
LotjaGi1g1v0622500	DSR6	N.A.	N.A.	AT3G01860.1 hypothetical protein	Q9LK32|Y3721_ARATH Uncharacterized protein At3g27210	I3ST04|I3ST04_LOTJA Uncharacterized protein	LotjaGi1g1v0622500	1313.12	1144.88	1364.66	2605.23	2328.95	2331.17	LotjaGi1g1v0622500	10.7786	0.926453	1.38e-10	2.64e-08	134	1
LotjaGi1g1v0624100	Nitrate reductase	IPR000572 (Oxidoreductase%2C molybdopterin-binding domain), IPR014756 (Immunoglobulin E-set)	GO:0005829, GO:0006809, GO:0009703, GO:0016491, GO:0020037, GO:0030151, GO:0042128, GO:0043546, GO:0046872, GO:0050464, GO:0055114	AT3G01910.1 sulfite oxidase	Q9S850|SUOX_ARATH Sulfite oxidase	A0A1J7H0S1|A0A1J7H0S1_LUPAN Uncharacterized protein	LotjaGi1g1v0624100	219.006	180.103	213.705	293.28	346.555	265.385	LotjaGi1g1v0624100	7.95575	0.562821	0.00304212	0.0524848	1488	1
LotjaGi1g1v0627500	Bifunctional uridylyltransferase/uridylyl-removing enzyme	IPR002912 (ACT domain)	GO:0003824, GO:0006807, GO:0008152, GO:0008773, GO:0016740, GO:0016779, GO:0016787	AT3G01990.5 ACT domain repeat 6	Q9SGA0|ACR6_ARATH ACT domain-containing protein ACR6	I1MLF4|I1MLF4_SOYBN Uncharacterized protein	LotjaGi1g1v0627500	630.444	584.739	665.54	769.861	844.577	1026.36	LotjaGi1g1v0627500	9.53695	0.489686	0.00201476	0.0387956	1333	1
LotjaGi1g1v0628100	Pollen Ole e 1 allergen/extensin	N.A.	N.A.	AT3G26960.1 Pollen Ole e 1 allergen and extensin family protein	P19963|ALL1_OLEEU Major pollen allergen Ole e 1	I3SUL5|I3SUL5_LOTJA Uncharacterized protein	LotjaGi1g1v0628100	116.375	108.696	92.6057	501.415	322.321	189.992	LotjaGi1g1v0628100	7.56347	1.67403	1.74e-08	2.08e-06	214	1
LotjaGi1g1v0632400	Reticulocyte-binding protein 2 a	IPR005579 (Cgr1-like)	N.A.	AT2G31410.1 coiled-coil protein	P31626|ENV_CAEVC Envelope glycoprotein	B7FGN6|B7FGN6_MEDTR Uncharacterized protein	LotjaGi1g1v0632400	514.984	526.027	494.575	750.939	727.039	683.568	LotjaGi1g1v0632400	9.24625	0.493274	0.000590567	0.0151006	1004	1
LotjaGi1g1v0633400	Ethylene-responsive transcription factor	IPR016177 (DNA-binding domain)	GO:0003677, GO:0003700, GO:0005634, GO:0006351, GO:0006355	AT5G13330.1 related to AP2 6l	Q9LYU3|EF113_ARATH Ethylene-responsive transcription factor ERF113	K7MXN6|K7MXN6_SOYBN Uncharacterized protein	LotjaGi1g1v0633400	219.006	243.575	125.17	402.078	278.698	283.48	LotjaGi1g1v0633400	7.9712	0.71421	0.00419808	0.0655156	1645	1
LotjaGi1g1v0635000	Chalcone synthase	IPR016039 (Thiolase-like)	GO:0003824, GO:0008152, GO:0009058, GO:0016740, GO:0016746, GO:0016747	AT5G13930.1 Chalcone and stilbene synthase family protein	Q9XJ57|CHS2_CITSI Chalcone synthase 2	G7KXB8|G7KXB8_MEDTR Chalcone and stilbene synthase family protein	LotjaGi1g1v0635000	791.72	445.1	1120.43	2405.37	3555.22	5865.62	LotjaGi1g1v0635000	10.7813	2.32681	1.25e-12	3.66e-10	86	1
LotjaGi1g1v0640000	Thioredoxin family protein	IPR012336 (Thioredoxin-like fold)	GO:0005623, GO:0045454	AT1G08570.1 atypical CYS HIS rich thioredoxin 4	O64654|TRL11_ARATH Thioredoxin-like 1-1, chloroplastic	A0A151T9P2|A0A151T9P2_CAJCA Thioredoxin-like 1	LotjaGi1g1v0640000	920.924	886.233	1109.23	1145.92	1226.27	1647.6	LotjaGi1g1v0640000	10.1565	0.462938	0.00744157	0.09919	1926	1
LotjaGi1g1v0640700	GATA transcription factor	IPR000679 (Zinc finger%2C GATA-type)	GO:0003677, GO:0003700, GO:0005634, GO:0006351, GO:0006355, GO:0008270, GO:0043565, GO:0045893, GO:0046872	AT4G32890.1 GATA transcription factor 9	O82632|GATA9_ARATH GATA transcription factor 9	V7CYD3|V7CYD3_PHAVU Uncharacterized protein	LotjaGi1g1v0640700	334.465	359.412	308.346	596.021	546.491	399.083	LotjaGi1g1v0640700	8.69464	0.62122	0.000638149	0.0160278	1022	1
LotjaGi1g1v0644200	Hydroxycinnamoyl-CoA shikimate/quinate hydroxycinnamoyltransferase	IPR003480 (Transferase)	GO:0016740, GO:0016747	AT2G19070.1 spermidine hydroxycinnamoyl transferase	O64470|SHT_ARATH Spermidine hydroxycinnamoyl transferase	I1ML04|I1ML04_SOYBN Uncharacterized protein	LotjaGi1g1v0644200	22.9086	45.2241	16.2823	202.222	36.352	43.2256	LotjaGi1g1v0644200	5.68401	1.7391	0.00388519	0.0625726	1594	1
LotjaGi1g1v0646100	5-methyltetrahydropteroyltriglutamate--homocysteine methyltransferase	IPR006276 (Cobalamin-independent methionine synthase)	GO:0003871, GO:0008168, GO:0008270, GO:0008652, GO:0009086, GO:0016740, GO:0032259	AT5G17920.1 Cobalamin-independent synthase family protein	P93263|METE_MESCR 5-methyltetrahydropteroyltriglutamate--homocysteine methyltransferase	Q71EW8|Q71EW8_SOYBN Methionine synthase	LotjaGi1g1v0646100	13922.9	14323.3	14030.3	27444.2	23089.6	21948.6	LotjaGi1g1v0646100	14.1715	0.777773	4.86e-08	5.33e-06	234	1
LotjaGi1g1v0647000	2-aminoethanethiol dioxygenase-like protein	IPR011051 (RmlC-like cupin domain), IPR012864 (Cysteine oxygenase/2-aminoethanethiol dioxygenase)	GO:0016702, GO:0051213, GO:0055114	AT5G39890.1 2-aminoethanethiol dioxygenase, putative (DUF1637)	Q8LGJ5|PCO2_ARATH Plant cysteine oxidase 2	Q2HVC5|Q2HVC5_MEDTR 2-aminoethanethiol dioxygenase-like protein	LotjaGi1g1v0647000	418.769	388.768	474.222	909.405	943.939	515.692	LotjaGi1g1v0647000	9.18203	0.886175	2.54e-05	0.00115606	564	1
LotjaGi1g1v0650100	NADH:cytochrome b5 reductase	IPR001433 (Oxidoreductase FAD/NAD(P)-binding), IPR017938 (Riboflavin synthase-like beta-barrel)	GO:0004128, GO:0016020, GO:0016021, GO:0016491, GO:0055114	AT5G17770.1 NADH:cytochrome B5 reductase 1	Q9ZNT1|NB5R1_ARATH NADH--cytochrome b5 reductase 1	Q5PY86|Q5PY86_VERFO NADH:cytochrome b5 reductase	LotjaGi1g1v0650100	1914.24	1825.62	2181.83	2950.54	2777.29	2663.91	LotjaGi1g1v0650100	11.1983	0.50296	0.000389334	0.0107921	925	1
LotjaGi1g1v0650400	MYB family protein	IPR009057 (Homeobox domain-like)	GO:0003677	AT1G08810.1 myb domain protein 60	P81392|MYB06_ANTMA Myb-related protein 306	A0A151TAB8|A0A151TAB8_CAJCA Myb-related protein 306 family	LotjaGi1g1v0650400	0	0	0	33.1123	6.05866	0	LotjaGi1g1v0650400	-2.74812	5.62558	0.000614189	0.0155609	1013	1
LotjaGi1g1v0651700	Protein DETOXIFICATION	IPR002528 (Multi antimicrobial extrusion protein)	GO:0006855, GO:0015238, GO:0015297, GO:0016020, GO:0016021, GO:0055085	AT1G33110.1 MATE efflux family protein	Q8W488|DTX21_ARATH Protein DETOXIFICATION 21	G7L2P1|G7L2P1_MEDTR Protein DETOXIFICATION	LotjaGi1g1v0651700	881.521	1192.49	1439.97	2006.84	1835.77	2302.02	LotjaGi1g1v0651700	10.597	0.806222	9.8e-06	0.000523282	481	1
LotjaGi1g1v0652700	Dihydrofolate reductase	IPR029058 (Alpha/Beta hydrolase fold)	N.A.	AT4G24380.1 dihydrofolate reductase	P36591|DYR_SCHPO Dihydrofolate reductase	G7L2Q8|G7L2Q8_MEDTR Serine hydrolase	LotjaGi1g1v0652700	326.218	288.006	369.405	833.72	645.853	610.185	LotjaGi1g1v0652700	8.90058	1.08715	5.99e-10	9.79e-08	157	1
LotjaGi1g1v0658000	Protein NRT1/ PTR FAMILY 1.1	IPR000109 (Proton-dependent oligopeptide transporter family), IPR020846 (Major facilitator superfamily domain)	GO:0005886, GO:0015706, GO:0016020, GO:0016021, GO:0022857, GO:0055085, GO:0080054	AT1G68570.1 Major facilitator superfamily protein	Q9SX20|PTR18_ARATH Protein NRT1/ PTR FAMILY 3.1	G7L4V0|G7L4V0_MEDTR Peptide/nitrate transporter	LotjaGi1g1v0658000	136.535	146.78	171.982	436.373	186.607	215.123	LotjaGi1g1v0658000	7.68586	0.880319	0.00216736	0.040852	1362	1
LotjaGi1g1v0658600	Photosystem II reaction center PsbP family protein	IPR002683 (PsbP family)	GO:0005509, GO:0009523, GO:0009654, GO:0015979, GO:0019898	AT3G56650.1 thylakoid lumenal protein (Mog1/PsbP/DUF1795-like photosystem II reaction center PsbP family protein)	Q9LXX5|PPD6_ARATH PsbP domain-containing protein 6, chloroplastic	A0A1J7HRX1|A0A1J7HRX1_LUPAN Uncharacterized protein	LotjaGi1g1v0658600	1.83268	3.17362	4.07058	4.73033	13.3291	18.0944	LotjaGi1g1v0658600	2.59417	1.99388	0.00674496	0.0922026	1878	1
LotjaGi1g1v0665100	Receptor protein kinase, putative	IPR001611 (Leucine-rich repeat), IPR011009 (Protein kinase-like domain), IPR013210 (Leucine-rich repeat-containing N-terminal%2C plant-type), IPR032675 (Leucine-rich repeat domain%2C L domain-like)	GO:0000165, GO:0000166, GO:0000186, GO:0004672, GO:0004674, GO:0004709, GO:0005524, GO:0005622, GO:0006468, GO:0016020, GO:0016021, GO:0016301, GO:0016310, GO:0016491, GO:0016740, GO:0032440, GO:0055114	AT1G09970.1 Leucine-rich receptor-like protein kinase family protein	Q9LJM4|IKU2_ARATH Receptor-like protein kinase HAIKU2	G7IFB9|G7IFB9_MEDTR LRR receptor-like kinase family protein	LotjaGi1g1v0665100	257.492	212.632	236.094	404.443	364.731	527.755	LotjaGi1g1v0665100	8.31746	0.876914	3.64e-06	0.000225908	414	1
LotjaGi1g1v0666400	Strictosidine synthase family protein	IPR018119 (Strictosidine synthase%2C conserved region)	GO:0009058, GO:0016844	AT3G57030.1 Calcium-dependent phosphotriesterase superfamily protein	Q4V3D9|SSL10_ARATH Protein STRICTOSIDINE SYNTHASE-LIKE 10	A0A1J7HYN4|A0A1J7HYN4_LUPAN Uncharacterized protein	LotjaGi1g1v0666400	525.981	537.135	562.757	879.841	678.57	706.689	LotjaGi1g1v0666400	9.32122	0.47836	0.00216574	0.0408516	1361	1
LotjaGi1g1v0668500	Gibberellin-regulated family protein	IPR003854 (Gibberellin regulated protein)	N.A.	AT3G10185.1 Gibberellin-regulated family protein	P27057|GAST1_SOLLC Protein GAST1	I3T9J6|I3T9J6_LOTJA Uncharacterized protein	LotjaGi1g1v0668500	30.2393	26.9758	33.5823	260.168	136.926	37.1941	LotjaGi1g1v0668500	6.04858	2.25793	1.33e-05	0.000675237	504	1
LotjaGi1g1v0671200	Glycosyltransferase	IPR002213 (UDP-glucuronosyl/UDP-glucosyltransferase)	N.A.	AT2G36780.1 UDP-Glycosyltransferase superfamily protein	Q9ZSK5|ZOG_PHALU Zeatin O-glucosyltransferase	A0A0B2PI04|A0A0B2PI04_GLYSO Glycosyltransferase	LotjaGi1g1v0671200	519.566	551.416	416.217	797.06	752.486	649.39	LotjaGi1g1v0671200	9.23552	0.564208	0.000535811	0.013979	984	1
LotjaGi1g1v0672100	ABC(ATP-binding) family transporter	IPR003439 (ABC transporter-like), IPR027417 (P-loop containing nucleoside triphosphate hydrolase)	GO:0000166, GO:0005524, GO:0016020, GO:0016021, GO:0016887, GO:0042626, GO:0055085	AT2G41700.1 ATP-binding cassette A1	Q84M24|AB1A_ARATH ABC transporter A family member 1	G7KTH7|G7KTH7_MEDTR ABC transporter family protein	LotjaGi1g1v0672100	863.195	983.822	892.474	1175.49	1246.87	1193.23	LotjaGi1g1v0672100	10.0349	0.400322	0.00510537	0.0754144	1737	1
LotjaGi1g1v0673100	Magnesium-chelatase subunit H	IPR003672 (CobN/magnesium chelatase)	GO:0009058, GO:0015995, GO:0016851, GO:0016874	AT5G13630.1 magnesium-chelatase subunit chlH, chloroplast, putative / Mg-protoporphyrin IX chelatase, putative (CHLH)	Q9FNB0|CHLH_ARATH Magnesium-chelatase subunit ChlH, chloroplastic	I1N906|I1N906_SOYBN Uncharacterized protein	LotjaGi1g1v0673100	1295.71	1012.38	1360.59	3262.74	3318.93	3564.61	LotjaGi1g1v0673100	10.9899	1.46762	3.05e-21	3.01e-18	26	1
LotjaGi1g1v0675900	Iron-sulfur cluster insertion protein ErpA	IPR000361 (FeS cluster biogenesis), IPR016092 (FeS cluster insertion protein)	GO:0005198, GO:0051536, GO:0097428	AT5G03905.1 Iron-sulfur cluster biosynthesis family protein	Q8LCY2|ISAM2_ARATH Iron-sulfur assembly protein IscA-like 2, mitochondrial	I3SBC4|I3SBC4_LOTJA Uncharacterized protein	LotjaGi1g1v0675900	237.333	243.575	232.023	384.339	381.696	287.501	LotjaGi1g1v0675900	8.17436	0.563405	0.00201169	0.0387718	1332	1
LotjaGi1g1v0676500	Protein TERMINAL FLOWER 1	IPR008914 (Phosphatidylethanolamine-binding protein)	N.A.	AT2G27550.1 centroradiali	Q9ZNV5|CEN_ARATH Protein CENTRORADIALIS-like	Q6TDS5|Q6TDS5_LOTJA CEN/TFL1-like GTP-associated binding protein	LotjaGi1g1v0676500	18.3268	11.9011	1.01764	145.458	110.268	40.2099	LotjaGi1g1v0676500	5.0024	3.24356	1.58e-07	1.51e-05	269	1
LotjaGi1g1v0677000	Zinc finger A20 and AN1 domain stress-associated protein	IPR000058 (Zinc finger%2C AN1-type), IPR002653 (Zinc finger%2C A20-type)	GO:0003677, GO:0008270, GO:0046872	AT2G36320.1 A20/AN1-like zinc finger family protein	Q9SJM6|SAP4_ARATH Zinc finger A20 and AN1 domain-containing stress-associated protein 4	I1JQ03|I1JQ03_SOYBN Uncharacterized protein	LotjaGi1g1v0677000	1649.42	1503.5	1386.03	2596.95	2482.84	1793.36	LotjaGi1g1v0677000	10.8625	0.598613	0.000329525	0.00945202	895	1
LotjaGi1g1v0679700	Serine/threonine-protein kinase	IPR000858 (S-locus glycoprotein domain), IPR001480 (Bulb-type lectin domain)	GO:0004672, GO:0004674, GO:0005524, GO:0006468, GO:0016020, GO:0016021	AT5G03700.1 D-mannose binding lectin protein with Apple-like carbohydrate-binding domain-containing protein	Q9LZR8|Y5370_ARATH PAN domain-containing protein At5g03700	A0A0L9U882|A0A0L9U882_PHAAN Uncharacterized protein	LotjaGi1g1v0679700	549.805	471.282	611.604	1097.44	951.21	559.923	LotjaGi1g1v0679700	9.42608	0.676006	0.00194247	0.0379217	1315	1
LotjaGi1g1v0681700	Sulfite exporter TauE/SafE family protein	IPR002781 (Transmembrane protein TauE-like)	GO:0016020, GO:0016021	AT2G36630.1 Sulfite exporter TauE/SafE family protein	Q9R1X5|MRP5_MOUSE Multidrug resistance-associated protein 5	A0A072UE30|A0A072UE30_MEDTR Sulfite exporter TauE/SafE family protein	LotjaGi1g1v0681700	392.195	498.258	425.375	611.395	734.31	572.991	LotjaGi1g1v0681700	9.04887	0.544155	0.00103312	0.0234295	1132	1
LotjaGi1g1v0685600	Phosphatidylinositol-4-phosphate 5-kinase family protein	IPR002498 (Phosphatidylinositol-4-phosphate 5-kinase%2C core), IPR003409 (MORN motif)	GO:0000166, GO:0005524, GO:0005634, GO:0005829, GO:0005975, GO:0006520, GO:0016020, GO:0016301, GO:0016307, GO:0016308, GO:0016310, GO:0016740, GO:0046488, GO:0046854	AT3G09920.1 phosphatidyl inositol monophosphate 5 kinase	Q8L850|PI5K9_ARATH Phosphatidylinositol 4-phosphate 5-kinase 9	A0A151U350|A0A151U350_CAJCA Phosphatidylinositol-4-phosphate 5-kinase 9	LotjaGi1g1v0685600	1546.79	1950.19	1448.11	2993.11	2385.9	2197.47	LotjaGi1g1v0685600	10.9946	0.615534	0.000273157	0.00816354	859	1
LotjaGi1g1v0690200	Phenylalanine ammonia-lyase	IPR001106 (Aromatic amino acid lyase)	GO:0003824, GO:0005737, GO:0006559, GO:0009698, GO:0009800, GO:0016829, GO:0016841, GO:0045548	AT2G37040.1 PHE ammonia lyase 1	P27991|PAL1_SOYBN Phenylalanine ammonia-lyase 1	A0PBZ4|A0PBZ4_LOTJA Phenylalanine ammonia-lyase	LotjaGi1g1v0690200	5513.63	5174.58	4793.11	7203.11	7037.74	6922.13	LotjaGi1g1v0690200	12.5588	0.451014	0.000915354	0.0213046	1103	1
LotjaGi1g1v0690300	Phenylalanine ammonia-lyase	IPR001106 (Aromatic amino acid lyase)	GO:0003824, GO:0005737, GO:0006559, GO:0009698, GO:0009800, GO:0016829, GO:0016841, GO:0045548	AT2G37040.1 PHE ammonia lyase 1	P27991|PAL1_SOYBN Phenylalanine ammonia-lyase 1	A0PBZ3|A0PBZ3_LOTJA Phenylalanine ammonia-lyase	LotjaGi1g1v0690300	2592.33	2112.84	2240.85	3911.98	4809.37	6067.67	LotjaGi1g1v0690300	11.7221	1.09027	4.16e-10	7.2e-08	148	1
LotjaGi1g1v0691200	Senescence regulator	IPR007608 (Senescence regulator S40)	N.A.	AT5G03230.1 senescence regulator (Protein of unknown function, DUF584)	Q87EG7|6PGL_XYLFT 6-phosphogluconolactonase	I3S5C6|I3S5C6_LOTJA Uncharacterized protein	LotjaGi1g1v0691200	102.63	152.334	137.382	281.454	222.959	203.06	LotjaGi1g1v0691200	7.45629	0.850549	0.000153283	0.00509575	772	1
LotjaGi1g1v0694500	Thioredoxin-like protein aaed1, chloroplastic	IPR032801 (Peroxiredoxin-like FAM213/AAED1)	N.A.	AT2G37240.1 Thioredoxin superfamily protein	Q9ZUU2|AAED1_ARATH Thioredoxin-like protein AAED1, chloroplastic	I3SXS0|I3SXS0_LOTJA Uncharacterized protein	LotjaGi1g1v0694500	281.317	280.865	308.346	509.693	487.116	511.671	LotjaGi1g1v0694500	8.57735	0.793132	3.37e-07	2.97e-05	291	1
LotjaGi1g1v0695000	Glutathione S-transferase	IPR010987 (Glutathione S-transferase%2C C-terminal-like), IPR012336 (Thioredoxin-like fold)	GO:0016740	AT5G02790.1 Glutathione S-transferase family protein	Q9LZ06|GSTL3_ARATH Glutathione S-transferase L3	I3S4F4|I3S4F4_LOTJA Uncharacterized protein	LotjaGi1g1v0695000	2350.42	1899.41	1905.03	3434.22	2902.1	2692.05	LotjaGi1g1v0695000	11.2789	0.552739	0.000392933	0.0108583	929	1
LotjaGi1g1v0698100	WAT1-related protein	IPR000620 (EamA domain)	GO:0016020, GO:0016021, GO:0022857, GO:0055085	AT2G37460.1 nodulin MtN21 /EamA-like transporter family protein	Q9ZUS1|WTR13_ARATH WAT1-related protein At2g37460	I3SAH1|I3SAH1_LOTJA WAT1-related protein	LotjaGi1g1v0698100	273.07	271.344	332.77	486.041	433.8	379.983	LotjaGi1g1v0698100	8.47546	0.567365	0.00107651	0.0241576	1144	1
LotjaGi1g1v0698400	HOPW1-1-interacting 2	N.A.	N.A.	AT3G53630.2 hypothetical protein	P12525|MYCP1_HUMAN Putative myc-like protein MYCLP1	A0A067K340|A0A067K340_JATCU Uncharacterized protein	LotjaGi1g1v0698400	186.934	160.268	203.529	277.907	242.346	265.385	LotjaGi1g1v0698400	7.7765	0.512519	0.00604823	0.0848935	1829	1
LotjaGi1g1v0712200	Cytochrome P450, putative	IPR001128 (Cytochrome P450)	GO:0005506, GO:0016491, GO:0016705, GO:0020037, GO:0055114, GO:0070330	AT5G63450.2 cytochrome P450, family 94, subfamily B, polypeptide 1	O81117|C94A1_VICSA Cytochrome P450 94A1	I1JP11|I1JP11_SOYBN Uncharacterized protein	LotjaGi1g1v0712200	339.963	329.263	289.011	577.1	577.996	493.576	LotjaGi1g1v0712200	8.7107	0.782851	1.2e-06	8.73e-05	352	1
LotjaGi1g1v0712300	RNA-binding KH domain-containing protein	IPR004088 (K Homology domain%2C type 1)	GO:0003676, GO:0003723, GO:0005634, GO:0005737, GO:0009911	AT3G04610.1 RNA-binding KH domain-containing protein	Q9SR13|FLK_ARATH Flowering locus K homology domain	I1N9N6|I1N9N6_SOYBN Uncharacterized protein	LotjaGi1g1v0712300	319.804	326.089	304.276	543.988	455.611	444.319	LotjaGi1g1v0712300	8.60894	0.603734	0.000188579	0.00599157	808	1
LotjaGi1g1v0715000	Protein longifolia 1	IPR025486 (Domain of unknown function DUF4378)	GO:0051513	AT3G63430.1 zinc finger CCCH domain protein	Q9LF24|LNG1_ARATH Protein LONGIFOLIA 1	A0A072UDE6|A0A072UDE6_MEDTR DUF4378 domain protein	LotjaGi1g1v0715000	358.29	338.784	328.699	1203.87	838.519	605.159	LotjaGi1g1v0715000	9.10151	1.36794	2e-10	3.67e-08	139	1
LotjaGi1g1v0715600	Zinc finger family protein	N.A.	GO:0003676	AT4G02670.1 indeterminate(ID)-domain 12	O22759|IDD12_ARATH Protein indeterminate-domain 12	V7CZW2|V7CZW2_PHAVU Uncharacterized protein	LotjaGi1g1v0715600	1.83268	5.55383	1.01764	89.8762	25.4464	6.03148	LotjaGi1g1v0715600	3.41213	3.85198	4.11e-05	0.00173404	607	1
LotjaGi1g1v0717100	tRNA (guanine-N(7)-)-methyltransferase non-catalytic subunit	IPR017986 (WD40-repeat-containing domain)	GO:0005634, GO:0005829, GO:0008033, GO:0030488, GO:0036265, GO:0043527, GO:0106004	AT1G03110.1 Transducin/WD40 repeat-like superfamily protein	Q7ZY78|WDR4_XENLA tRNA (guanine-N(7)-)-methyltransferase non-catalytic subunit wdr4	I1JNW2|I1JNW2_SOYBN tRNA (guanine-N(7)-)-methyltransferase non-catalytic subunit	LotjaGi1g1v0717100	199.763	169.789	169.947	269.629	258.099	245.28	LotjaGi1g1v0717100	7.74994	0.518866	0.00488367	0.0730616	1716	1
LotjaGi1g1v0720200	Alkaline alpha-galactosidase seed imbibition protein	IPR008811 (Glycosyl hydrolases 36)	GO:0003824	AT3G57520.1 seed imbibition 2	Q94A08|RFS2_ARATH Probable galactinol--sucrose galactosyltransferase 2	A0A151TU10|A0A151TU10_CAJCA Putative glycosyltransferase family	LotjaGi1g1v0720200	10205.3	13342.7	7904.05	19070.3	17383.5	13085.3	LotjaGi1g1v0720200	13.6836	0.655415	0.00092928	0.021473	1111	1
LotjaGi1g1v0723400	basic helix-loop-helix (bHLH) DNA-binding superfamily protein	IPR011598 (Myc-type, basic helix-loop-helix (bHLH) domain)	N.A.	AT2G42280.1 basic helix-loop-helix (bHLH) DNA-binding superfamily protein	Q66GR3|BH130_ARATH Transcription factor bHLH130	A0A151TU87|A0A151TU87_CAJCA Transcription factor bHLH130 family	LotjaGi1g1v0723400	484.745	394.322	422.322	676.437	591.325	546.854	LotjaGi1g1v0723400	9.00068	0.479612	0.00286576	0.0501533	1466	1
LotjaGi1g1v0726100	Seed maturation protein LEA 4	IPR005513 (Late embryogenesis abundant protein%2C LEA-25/LEA-D113)	GO:0009793	AT5G06760.1 Late Embryogenesis Abundant 4-5	Q01417|PM1_SOYBN 18 kDa seed maturation protein	Q9FE69|Q9FE69_GLYTO Seed maturation protein LEA 4	LotjaGi1g1v0726100	11.9125	11.1077	7.12351	11.8258	16.9643	197.028	LotjaGi1g1v0726100	4.78144	2.90524	0.00063665	0.0160079	1021	1
LotjaGi1g1v0726200	Fatty acid desaturase	IPR005804 (Fatty acid desaturase domain), IPR021863 (Fatty acid desaturase%2C N-terminal)	GO:0006629, GO:0016020, GO:0016021, GO:0016717, GO:0055114	AT3G12120.1 fatty acid desaturase 2	P48631|FD6E2_SOYBN Omega-6 fatty acid desaturase, endoplasmic reticulum isozyme 2	I3S3W4|I3S3W4_LOTJA Uncharacterized protein	LotjaGi1g1v0726200	3582.9	3723.45	3562.77	6643.75	5496.42	5528.86	LotjaGi1g1v0726200	12.1735	0.700987	8.26e-07	6.45e-05	329	1
LotjaGi1g1v0727300	Nodulin-like / Major Facilitator Superfamily protein	IPR010658 (Nodulin-like), IPR020846 (Major facilitator superfamily domain)	GO:0016020, GO:0016021	AT2G39210.1 Major facilitator superfamily protein	F4I9E1|NFD4_ARATH Protein NUCLEAR FUSION DEFECTIVE 4	G7I7D1|G7I7D1_MEDTR MFS transporter	LotjaGi1g1v0727300	2.74903	7.14064	4.07058	47.3033	7.27039	12.063	LotjaGi1g1v0727300	3.34579	2.25499	0.00444724	0.0682016	1674	1
LotjaGi1g1v0729900	Debranching enzyme 1	IPR014756 (Immunoglobulin E-set), IPR017853 (Glycoside hydrolase superfamily)	GO:0003824, GO:0004553, GO:0005975, GO:0005977, GO:0005983, GO:0010021, GO:0019156, GO:0043033	AT1G03310.1 debranching enzyme 1	Q8L735|ISOA2_ARATH Isoamylase 2, chloroplastic	K7MYJ2|K7MYJ2_SOYBN Uncharacterized protein	LotjaGi1g1v0729900	193.348	158.681	186.229	264.898	256.887	251.312	LotjaGi1g1v0729900	7.74837	0.522352	0.00447907	0.0684444	1680	1
LotjaGi1g1v0732000	Sugar transporter family protein	IPR005828 (Major facilitator%2C sugar transporter-like), IPR020846 (Major facilitator superfamily domain)	GO:0005215, GO:0005351, GO:0005355, GO:0008643, GO:0016020, GO:0016021, GO:0022857, GO:0046323, GO:0055085, GO:1902600	AT2G48020.1 Major facilitator superfamily protein	P93051|ERDL7_ARATH Sugar transporter ERD6-like 7	A0A151TUC1|A0A151TUC1_CAJCA Sugar transporter ERD6-like 7	LotjaGi1g1v0732000	362.872	399.082	339.893	646.872	496.81	435.272	LotjaGi1g1v0732000	8.78027	0.519045	0.00399758	0.0634777	1616	1
LotjaGi1g1v0733100	Pentatricopeptide repeat-containing protein	IPR002885 (Pentatricopeptide repeat), IPR011990 (Tetratricopeptide-like helical domain)	N.A.	AT2G22410.1 SLOW GROWTH 1	Q9SJZ3|PP169_ARATH Pentatricopeptide repeat-containing protein At2g22410, mitochondrial	A0A0R0KJI4|A0A0R0KJI4_SOYBN Uncharacterized protein	LotjaGi1g1v0733100	28.4066	17.4549	18.3176	68.5897	41.1989	38.1994	LotjaGi1g1v0733100	5.02172	1.2053	0.00284397	0.0498364	1465	1
LotjaGi1g1v0733200	Dirigent protein	IPR004265 (Plant disease resistance response protein)	GO:0005576, GO:0048046	AT1G58170.1 Disease resistance-responsive (dirigent-like protein) family protein	Q9C523|DIR19_ARATH Dirigent protein 19	I3SM95|I3SM95_LOTJA Dirigent protein	LotjaGi1g1v0733200	3115.56	3254.55	3487.47	11178.9	6349.48	4923.7	LotjaGi1g1v0733200	12.2758	1.18755	6.28e-07	5.06e-05	319	1
LotjaGi1g1v0734100	Amino acid transporter, putative	IPR002293 (Amino acid/polyamine transporter I)	GO:0016020, GO:0016021, GO:0022857, GO:0055085	AT3G13620.1 Amino acid permease family protein	Q9LHN7|PHSC_ARATH Probable polyamine transporter At3g13620	I1MAW8|I1MAW8_SOYBN Uncharacterized protein	LotjaGi1g1v0734100	82.4708	59.5053	84.4645	131.267	134.502	139.729	LotjaGi1g1v0734100	6.65831	0.840563	0.000683454	0.0168708	1040	1
LotjaGi1g1v0735500	Peroxiredoxin	IPR012336 (Thioredoxin-like fold)	N.A.	AT5G06290.1 2-cysteine peroxiredoxin B	Q9C5R8|BAS1B_ARATH 2-Cys peroxiredoxin BAS1-like, chloroplastic	A0A1J7IHB4|A0A1J7IHB4_LUPAN Uncharacterized protein	LotjaGi1g1v0735500	208.01	230.087	191.317	314.567	301.721	266.391	LotjaGi1g1v0735500	7.95684	0.487878	0.00746236	0.0993421	1928	1
LotjaGi1g1v0738800_LC	Basic-leucine zipper (bZIP) transcription factor family protein	N.A.	N.A.	AT3G29631.1 nuclease	D4A615|TONSL_RAT Tonsoku-like protein	A0A0D3AMX9|A0A0D3AMX9_BRAOL Uncharacterized protein	LotjaGi1g1v0738800_LC	737.656	568.871	732.704	1027.66	1059.05	1125.88	LotjaGi1g1v0738800_LC	9.7367	0.655714	2.5e-05	0.00114398	562	1
LotjaGi1g1v0746300	Protein phosphatase 2C family protein	IPR001932 (PPM-type phosphatase domain)	GO:0003824, GO:0004722, GO:0006470	AT1G09160.1 Protein phosphatase 2C family protein	O80492|P2C05_ARATH Probable protein phosphatase 2C 5	V7D296|V7D296_PHAVU Uncharacterized protein	LotjaGi1g1v0746300	733.99	675.981	791.727	855.007	1009.37	1114.82	LotjaGi1g1v0746300	9.73759	0.436308	0.00518907	0.0763403	1745	1
LotjaGi1g1v0747100	GATA transcription factor, putative	IPR000679 (Zinc finger%2C GATA-type)	GO:0003700, GO:0006355, GO:0008270, GO:0043565, GO:0046872	AT3G06740.1 GATA transcription factor 15	Q8LG10|GAT15_ARATH GATA transcription factor 15	G7KWI0|G7KWI0_MEDTR GATA type zinc finger transcription factor family protein	LotjaGi1g1v0747100	41.2354	23.0087	33.5823	81.5981	63.0101	67.3516	LotjaGi1g1v0747100	5.58494	1.11549	0.000799772	0.0190638	1077	1
LotjaGi1g1v0747200	Chaperone protein DnaJ	IPR001623 (DnaJ domain)	N.A.	AT1G56300.1 Chaperone DnaJ-domain superfamily protein	Q6P642|DNJB6_XENTR DnaJ homolog subfamily B member 6	I3S8T6|I3S8T6_LOTJA Uncharacterized protein	LotjaGi1g1v0747200	100.798	101.556	103.8	164.379	138.137	164.861	LotjaGi1g1v0747200	6.97831	0.610333	0.00535407	0.0783002	1755	1
LotjaGi1g1v0752700	heat shock protein 60-2	N.A.	N.A.	AT3G05936.1 hypothetical protein	C4KZP0|RS3_EXISA 30S ribosomal protein S3	K7MZP8|K7MZP8_SOYBN Uncharacterized protein	LotjaGi1g1v0752700	64.144	106.316	96.6762	138.362	151.467	178.934	LotjaGi1g1v0752700	6.88211	0.811281	0.00162159	0.0331445	1256	1
LotjaGi1g1v0752900_LC							LotjaGi1g1v0752900_LC	451.757	400.669	394.846	933.057	823.978	906.733	LotjaGi1g1v0752900_LC	9.24694	1.09469	1.96e-13	6.73e-11	75	1
LotjaGi1g1v0754000	Transcription factor	IPR011598 (Myc-type, basic helix-loop-helix (bHLH) domain)	GO:0046983	AT2G46970.1 phytochrome interacting factor 3-like 1	Q8L5W8|PIL1_ARATH Transcription factor PIL1	A0A151TXB8|A0A151TXB8_CAJCA Transcription factor PIF3	LotjaGi1g1v0754000	38.4864	59.5053	48.8469	423.364	214.477	74.3883	LotjaGi1g1v0754000	6.75218	2.27811	1.01e-06	7.53e-05	344	1
LotjaGi1g1v0758400_LC	Regulator of chromosome condensation (RCC1) family protein	N.A.	N.A.	AT3G02510.1 Regulator of chromosome condensation (RCC1) family protein	Q8TCU6|PREX1_HUMAN Phosphatidylinositol 3,4,5-trisphosphate-dependent Rac exchanger 1 protein	A0A0D9WGR4|A0A0D9WGR4_9ORYZ Uncharacterized protein	LotjaGi1g1v0758400_LC	81.5545	115.837	98.7115	206.952	156.313	248.296	LotjaGi1g1v0758400_LC	7.14819	1.0464	2.07e-05	0.000982105	540	1
LotjaGi1g1v0759200	WRKY family transcription factor	IPR003657 (WRKY domain)	GO:0003677, GO:0003700, GO:0005634, GO:0006351, GO:0006355, GO:0043565	AT2G34830.1 WRKY DNA-binding protein 35	O64747|WRK35_ARATH Probable WRKY transcription factor 35	I3SFN8|I3SFN8_LOTJA Uncharacterized protein	LotjaGi1g1v0759200	808.214	598.227	631.957	1056.05	1090.56	812.24	LotjaGi1g1v0759200	9.67706	0.537598	0.00193766	0.0378566	1314	1
LotjaGi1g1v0759800	Glyceraldehyde-3-phosphate dehydrogenase	IPR003823 (Domain of unknown function CP12)	GO:0006006, GO:0016491, GO:0016620, GO:0050661, GO:0051287, GO:0055114	AT3G62410.1 CP12 domain-containing protein 2	Q9LZP9|CP122_ARATH Calvin cycle protein CP12-2, chloroplastic	G7KST6|G7KST6_MEDTR Calvin cycle protein CP12-1	LotjaGi1g1v0759800	250.161	176.136	232.023	393.8	295.663	297.553	LotjaGi1g1v0759800	8.06982	0.584283	0.00398265	0.0634132	1611	1
LotjaGi1g1v0761300	Myb transcription factor	IPR009057 (Homeobox domain-like)	GO:0003677	AT2G47460.1 myb domain protein 12	O22264|MYB12_ARATH Transcription factor MYB12	A7BJW2|A7BJW2_LOTJA MYB-related protein	LotjaGi1g1v0761300	111.794	176.136	170.964	238.882	376.849	438.288	LotjaGi1g1v0761300	7.85689	1.19967	1.85e-06	0.000129376	368	1
LotjaGi1g1v0762900	Transmembrane protein, putative	N.A.	GO:0016020, GO:0016021	AT1G75660.1 5'-3' exoribonuclease 3	A1YF15|ETV3_GORGO ETS translocation variant 3	V7CYH4|V7CYH4_PHAVU Uncharacterized protein	LotjaGi1g1v0762900	12.8288	7.93405	8.14116	16.5561	29.0816	24.1259	LotjaGi1g1v0762900	3.90384	1.27121	0.00735227	0.0984085	1918	1
LotjaGi1g1v0763000	GTP pyrophosphokinase	IPR003607 (HD/PDEase domain), IPR007685 (RelA/SpoT), IPR012676 (TGS-like)	GO:0015969, GO:0016301, GO:0016310	AT4G02260.2 RELA/SPOT homolog 1	P0DKG8|RSH1L_ARATH Putative GTP diphosphokinase RSH1, chloroplastic	A0A0B2QGP0|A0A0B2QGP0_GLYSO GTP pyrophosphokinase	LotjaGi1g1v0763000	184.185	156.301	187.247	329.94	275.063	209.091	LotjaGi1g1v0763000	7.7714	0.625391	0.00320575	0.054502	1510	1
LotjaGi1g1v0765400	Nucleolar protein 16	IPR019002 (Ribosome biogenesis protein Nop16)	N.A.	AT1G02870.1 nucleolar-like protein	Q5AVK6|NOP16_EMENI Nucleolar protein 16	I1L7V9|I1L7V9_SOYBN Uncharacterized protein	LotjaGi1g1v0765400	353.708	304.667	330.734	526.249	411.989	442.309	LotjaGi1g1v0765400	8.60554	0.481037	0.00391726	0.0628524	1600	1
LotjaGi1g1v0765500	Multidrug resistance protein ABC transporter family protein	IPR003439 (ABC transporter-like), IPR011527 (ABC transporter type 1%2C transmembrane domain), IPR027417 (P-loop containing nucleoside triphosphate hydrolase)	GO:0000166, GO:0005524, GO:0016020, GO:0016021, GO:0016887, GO:0042626, GO:0055085	AT2G47800.1 multidrug resistance-associated protein 4	Q7DM58|AB4C_ARATH ABC transporter C family member 4	I1L7W1|I1L7W1_SOYBN Uncharacterized protein	LotjaGi1g1v0765500	744.986	551.416	604.481	1254.72	1661.28	2215.56	LotjaGi1g1v0765500	10.0239	1.43273	2.28e-12	6.09e-10	96	1
LotjaGi1g1v0768900	F-box protein PP2	IPR025886 (Phloem protein 2-like)	N.A.	AT1G09155.1 phloem protein 2-B15	O80494|P2B15_ARATH F-box protein PP2-B15	G7KWJ9|G7KWJ9_MEDTR F-box protein PP2-A13	LotjaGi1g1v0768900	68.7257	52.3647	79.3763	261.351	245.982	122.64	LotjaGi1g1v0768900	6.88822	1.65193	7.54e-08	7.71e-06	251	1
LotjaGi1g1v0769400	Epoxide hydrolase 2	IPR029058 (Alpha/Beta hydrolase fold)	N.A.	AT3G05600.1 alpha/beta-Hydrolases superfamily protein	I6YGS0|EPHA_MYCTU Epoxide hydrolase A	I3SN18|I3SN18_LOTJA Uncharacterized protein	LotjaGi1g1v0769400	903.514	936.217	800.886	1630.78	1046.94	1311.85	LotjaGi1g1v0769400	10.0794	0.595356	0.000673132	0.0167124	1034	1
LotjaGi1g1v0771200	Respiratory burst oxidase-like protein	IPR011992 (EF-hand domain pair), IPR013121 (Ferric reductase%2C NAD binding domain), IPR013130 (Ferric reductase transmembrane component-like domain), IPR017938 (Riboflavin synthase-like beta-barrel)	GO:0004601, GO:0005509, GO:0016020, GO:0016021, GO:0016491, GO:0050664, GO:0055114, GO:0098869	AT1G09090.2 respiratory burst oxidase-like protein	Q948T9|RBOHB_SOLTU Respiratory burst oxidase homolog protein B	I1NBY2|I1NBY2_SOYBN Uncharacterized protein	LotjaGi1g1v0771200	395.86	463.348	301.223	1266.55	975.444	586.059	LotjaGi1g1v0771200	9.23806	1.28515	1.68e-07	1.59e-05	271	1
LotjaGi1g1v0772000	Zinc finger protein	IPR022755 (Zinc finger%2C double-stranded RNA binding)	GO:0003676	AT3G50700.1 indeterminate(ID)-domain 2	Q9SCQ6|IDD2_ARATH Protein indeterminate-domain 2	A0A0L9TYR6|A0A0L9TYR6_PHAAN Uncharacterized protein	LotjaGi1g1v0772000	94.3833	82.5141	81.4116	255.438	253.252	208.086	LotjaGi1g1v0772000	7.1642	1.47242	5.78e-12	1.46e-09	102	1
LotjaGi1g1v0775000	Heavy metal transport/detoxification superfamily protein	IPR006121 (Heavy metal-associated domain%2C HMA)	N.A.	AT5G19090.1 Heavy metal transport/detoxification superfamily protein	F4JZL7|HIP33_ARATH Heavy metal-associated isoprenylated plant protein 33	K7KGQ2|K7KGQ2_SOYBN Uncharacterized protein	LotjaGi1g1v0775000	89.8016	83.3075	62.0763	256.62	187.818	91.4775	LotjaGi1g1v0775000	6.8868	1.18821	0.000431435	0.011708	946	1
LotjaGi1g1v0775300	LjbHLH50 paralog, Basic helix-loop-helix transcription factor	IPR011598 (Myc-type, basic helix-loop-helix (bHLH) domain)	GO:0046983	AT1G72210.1 basic helix-loop-helix (bHLH) DNA-binding superfamily protein	Q9C7T4|BH096_ARATH Transcription factor bHLH96	A0A0R0F2U2|A0A0R0F2U2_SOYBN Uncharacterized protein	LotjaGi1g1v0775300	284.066	244.369	266.623	1056.05	968.174	555.902	LotjaGi1g1v0775300	8.89911	1.69831	9.6e-15	3.85e-12	64	1
LotjaGi1g1v0777600	Esterase/lipase/thioesterase-like protein	IPR007130 (Diacylglycerol acyltransferase), IPR022742 (Serine aminopeptidase%2C S33), IPR029058 (Alpha/Beta hydrolase fold)	GO:0004144, GO:0009507, GO:0010287, GO:0016747, GO:0019432, GO:0033306	AT1G54570.1 Esterase/lipase/thioesterase family protein	Q9ZVN2|Y1457_ARATH Acyltransferase-like protein At1g54570, chloroplastic	A0A0R0KP45|A0A0R0KP45_SOYBN Uncharacterized protein	LotjaGi1g1v0777600	65.9767	129.325	116.011	159.649	173.278	182.955	LotjaGi1g1v0777600	7.0616	0.728673	0.00546257	0.0793634	1767	1
LotjaGi1g1v0778900	Myelin-associated oligodendrocyte basic protein isoform 1	IPR010903 (Protein of unknown function DUF1517)	GO:0016020, GO:0016021	AT1G54520.1 myelin-associated oligodendrocyte basic protein	Q571B6|WHAMM_MOUSE WASP homolog-associated protein with actin, membranes and microtubules	G7L0U7|G7L0U7_MEDTR Plant/F20D21-34 protein	LotjaGi1g1v0778900	471.916	356.239	448.781	635.046	559.82	582.038	LotjaGi1g1v0778900	8.97185	0.47668	0.00342013	0.0571492	1535	1
LotjaGi1g1v0779900	Trihelix transcription factor	N.A.	N.A.	AT5G28300.1 Duplicated homeodomain-like superfamily protein	Q8H181|GTL2_ARATH Trihelix transcription factor GTL2	I1NC80|I1NC80_SOYBN Uncharacterized protein	LotjaGi1g1v0779900	26.5739	19.0417	9.1588	53.2162	59.3749	24.1259	LotjaGi1g1v0779900	4.85028	1.31962	0.00701951	0.0950024	1896	1
LotjaGi1g1v0780800	GDP-mannose-3',5'-epimerase	IPR016040 (NAD(P)-binding domain)	GO:0003824, GO:0047918, GO:0050662, GO:0051287	AT5G28840.1 GDP-D-mannose 3',5'-epimerase	A3C4S4|GME1_ORYSJ GDP-mannose 3,5-epimerase 1	A0A0L9VKP5|A0A0L9VKP5_PHAAN Uncharacterized protein	LotjaGi1g1v0780800	1236.15	967.954	1110.25	2378.17	2818.49	3367.58	LotjaGi1g1v0780800	10.7943	1.3696	3.17e-16	1.53e-13	53	1
LotjaGi1g1v0783700_LC	nodulin MtN21 /EamA-like transporter family protein	N.A.	N.A.	AT2G18060.2 vascular related NAC-domain protein 1	best_blast_hit_sprot=N.A.	B9HEG2|B9HEG2_POPTR Uncharacterized protein	LotjaGi1g1v0783700_LC	445.342	348.305	452.852	844.363	619.195	637.327	LotjaGi1g1v0783700_LC	9.07526	0.753116	2.07e-05	0.000982105	541	1
LotjaGi1g1v0785000	Light-dependent short hypocotyls protein	IPR006936 (ALOG domain)	N.A.	AT5G28490.1 LIGHT-DEPENDENT SHORT HYPOCOTYLS-like protein (DUF640)	Q6NNI3|LSH1_ARATH Protein LIGHT-DEPENDENT SHORT HYPOCOTYLS 1	F6H618|F6H618_VITVI Putative uncharacterized protein	LotjaGi1g1v0785000	182.352	128.532	129.241	290.915	197.512	224.17	LotjaGi1g1v0785000	7.54439	0.695176	0.0023031	0.0427944	1381	1
LotjaGi1g1v0785200	Pentatricopeptide repeat-containing protein, putative	IPR002885 (Pentatricopeptide repeat)	N.A.	AT3G04760.1 Pentatricopeptide repeat (PPR-like) superfamily protein	Q9SR00|PP213_ARATH Pentatricopeptide repeat-containing protein At3g04760, chloroplastic	A0A0D2TML8|A0A0D2TML8_GOSRA Uncharacterized protein	LotjaGi1g1v0785200	83.3872	96.7954	73.2704	152.553	146.62	109.572	LotjaGi1g1v0785200	6.74535	0.689482	0.00616869	0.0861135	1839	1
LotjaGi1g1v0785400	U3 small nucleolar RNA-associated protein 18 like	IPR017986 (WD40-repeat-containing domain)	N.A.	AT5G14050.1 Transducin/WD40 repeat-like superfamily protein	Q9FMU5|UTP18_ARATH U3 small nucleolar RNA-associated protein 18 homolog	G7IS79|G7IS79_MEDTR U3 small nucleolar RNA-associated-like protein	LotjaGi1g1v0785400	333.549	319.742	315.47	491.954	418.048	456.382	LotjaGi1g1v0785400	8.58311	0.496151	0.00167498	0.0340744	1261	1
LotjaGi1g1v0785800	Peptidyl-prolyl cis-trans isomerase	IPR002130 (Cyclophilin-type peptidyl-prolyl cis-trans isomerase domain), IPR029000 (Cyclophilin-like domain)	GO:0000413, GO:0003755, GO:0006457, GO:0016853	AT3G56070.1 rotamase cyclophilin 2	Q38867|CP19C_ARATH Peptidyl-prolyl cis-trans isomerase CYP19-3	I3SVV5|I3SVV5_LOTJA Peptidyl-prolyl cis-trans isomerase	LotjaGi1g1v0785800	401.358	357.825	339.893	556.996	504.081	522.729	LotjaGi1g1v0785800	8.78067	0.527103	0.00072101	0.017662	1048	1
LotjaGi1g1v0792000	Cyclic nucleotide-gated channel	IPR005821 (Ion transport domain), IPR018490 (Cyclic nucleotide-binding-like)	GO:0005216, GO:0005249, GO:0006811, GO:0006813, GO:0016020, GO:0016021, GO:0034220, GO:0055085, GO:0071805	AT5G53130.1 cyclic nucleotide gated channel 1	O65717|CNGC1_ARATH Cyclic nucleotide-gated ion channel 1	G7L436|G7L436_MEDTR Cyclic nucleotide-gated ion channel-like protein	LotjaGi1g1v0792000	395.86	369.727	388.74	677.619	588.902	481.513	LotjaGi1g1v0792000	8.88721	0.598682	0.000348404	0.0098727	905	1
LotjaGi1g1v0793100	Aspartyl protease family protein	IPR021109 (Aspartic peptidase domain), IPR032799 (Xylanase inhibitor%2C C-terminal), IPR032861 (Xylanase inhibitor%2C N-terminal)	GO:0004190, GO:0006508, GO:0008233, GO:0016787, GO:0030163	AT1G01300.1 Eukaryotic aspartyl protease family protein	Q9LNJ3|APF2_ARATH Aspartyl protease family protein 2	A0A072U5I5|A0A072U5I5_MEDTR Eukaryotic aspartyl protease family protein	LotjaGi1g1v0793100	987.817	1006.83	1008.49	1498.33	1519.51	1406.34	LotjaGi1g1v0793100	10.2468	0.558943	5.97e-05	0.00234011	655	1
LotjaGi1g1v0794900	ATP synthase delta-subunit protein	IPR000711 (ATPase%2C OSCP/delta subunit), IPR026015 (F1F0 ATP synthase OSCP/delta subunit%2C N-terminal domain)	GO:0009409, GO:0009507, GO:0009534, GO:0009535, GO:0009579, GO:0009735, GO:0009772, GO:0009773, GO:0009941, GO:0010287, GO:0010319, GO:0015979, GO:0015986, GO:0016020, GO:0042742, GO:0046933, GO:0099132	AT4G09650.1 F-type H+-transporting ATPase subunit delta	P11402|ATPD_SPIOL ATP synthase delta chain, chloroplastic	I3SWX6|I3SWX6_LOTJA Uncharacterized protein	LotjaGi1g1v0794900	155.778	142.019	100.747	237.699	298.086	264.38	LotjaGi1g1v0794900	7.55641	1.00556	3.05e-06	0.000197331	397	1
LotjaGi1g1v0795100	ATP-dependent zinc metalloprotease FtsH	IPR003959 (ATPase%2C AAA-type%2C core), IPR025753 (AAA-type ATPase%2C N-terminal domain), IPR027417 (P-loop containing nucleoside triphosphate hydrolase)	GO:0005524, GO:0006508, GO:0008233, GO:0008237, GO:0016020, GO:0016021	AT2G46620.1 P-loop containing nucleoside triphosphate hydrolases superfamily protein	F4IJ77|AATP4_ARATH AAA-ATPase At2g46620	I1NCP2|I1NCP2_SOYBN Uncharacterized protein	LotjaGi1g1v0795100	139.284	124.565	197.423	250.707	281.122	251.312	LotjaGi1g1v0795100	7.64634	0.763656	0.000349747	0.00988844	908	1
LotjaGi1g1v0795200	plant/protein	IPR025067 (Protein of unknown function DUF4079)	N.A.	AT3G61870.1 plant/protein	Q96VC7|ACS2_ZYGBA Acetyl-coenzyme A synthetase 2	I3S4M3|I3S4M3_LOTJA Uncharacterized protein	LotjaGi1g1v0795200	21.0759	23.0087	27.4764	49.6684	43.6224	57.2991	LotjaGi1g1v0795200	5.11283	1.07338	0.00177976	0.0356262	1282	1
LotjaGi1g1v0796900	PRR response regulator	IPR010402 (CCT domain), IPR011006 (CheY-like superfamily)	GO:0000160, GO:0005634	AT5G24470.1 two-component response regulator-like protein	Q689G6|PRR95_ORYSJ Two-component response regulator-like PRR95	K7KH59|K7KH59_SOYBN Uncharacterized protein	LotjaGi1g1v0796900	751.401	825.141	679.787	1974.91	1914.54	1687.81	LotjaGi1g1v0796900	10.2076	1.30558	5.68e-18	3.74e-15	39	1
LotjaGi1g1v0797900	Soluble inorganic pyrophosphatase	IPR008162 (Inorganic pyrophosphatase)	GO:0000287, GO:0004427, GO:0005737, GO:0006796	AT1G01050.1 pyrophosphorylase 1	Q93V56|IPYR1_ARATH Soluble inorganic pyrophosphatase 1	I3T0L7|I3T0L7_LOTJA Uncharacterized protein	LotjaGi1g1v0797900	30.2393	24.5955	44.7764	88.6936	83.6095	59.3096	LotjaGi1g1v0797900	5.66194	1.21733	0.000404513	0.0111066	935	1
LotjaGi2g1v0003800	GTPase Era	IPR005662 (GTP-binding protein Era), IPR027417 (P-loop containing nucleoside triphosphate hydrolase)	GO:0000166, GO:0003723, GO:0005525, GO:0005622	AT1G30960.1 GTP-binding family protein	O82626|ERG_ANTMA GTP-binding protein ERG	G7KDM7|G7KDM7_MEDTR GTP-binding ERG-like protein	LotjaGi2g1v0003800	175.021	168.995	167.911	280.272	252.04	209.091	LotjaGi2g1v0003800	7.68199	0.534318	0.00558826	0.0806796	1778	1
LotjaGi2g1v0007200	Pentatricopeptide repeat-containing protein	IPR002885 (Pentatricopeptide repeat)	N.A.	AT5G13770.1 Pentatricopeptide repeat (PPR-like) superfamily protein	Q66GP4|PP379_ARATH Pentatricopeptide repeat-containing protein At5g13770, chloroplastic	V7C8F2|V7C8F2_PHAVU Uncharacterized protein	LotjaGi2g1v0007200	7.33074	14.2813	7.12351	56.7639	29.0816	15.0787	LotjaGi2g1v0007200	4.16598	1.81236	0.00172822	0.0348523	1273	1
LotjaGi2g1v0013800	Zinc finger protein, putative	IPR022755 (Zinc finger%2C double-stranded RNA binding)	GO:0003676, GO:0046872	AT2G02080.1 indeterminate(ID)-domain 4	Q8GYC1|IDD4_ARATH Protein indeterminate-domain 4, chloroplastic	A0A1J7HHK3|A0A1J7HHK3_LUPAN Uncharacterized protein	LotjaGi2g1v0013800	287.732	244.369	219.811	706.001	512.563	218.139	LotjaGi2g1v0013800	8.43652	0.934127	0.0025396	0.046108	1414	1
LotjaGi2g1v0015400_LC	Dynamin-related protein 3A	N.A.	GO:0000166, GO:0003924, GO:0005525	AT4G33650.1 dynamin-related protein 3A	Q8S944|DRP3A_ARATH Dynamin-related protein 3A	A0A199VVZ2|A0A199VVZ2_ANACO Dynamin-related protein 3A	LotjaGi2g1v0015400_LC	10.0798	7.14064	5.08822	43.7555	39.9872	18.0944	LotjaGi2g1v0015400_LC	3.98986	2.19059	3.58e-05	0.00156086	589	1
LotjaGi2g1v0018700	O-methyltransferase	IPR012967 (Plant methyltransferase dimerisation), IPR029063 (S-adenosyl-L-methionine-dependent methyltransferase)	GO:0008168, GO:0008171, GO:0016740, GO:0032259, GO:0046983	AT5G54160.1 O-methyltransferase 1	P93324|CHOMT_MEDSA Isoliquiritigenin 2'-O-methyltransferase	I3T9J0|I3T9J0_LOTJA Uncharacterized protein	LotjaGi2g1v0018700	498.49	602.194	545.457	1480.59	613.137	720.762	LotjaGi2g1v0018700	9.4868	0.773786	0.00323348	0.0548282	1514	1
LotjaGi2g1v0024400	Type I inositol-1,4,5-trisphosphate 5-phosphatase	IPR005135 (Endonuclease/exonuclease/phosphatase)	GO:0004439, GO:0016787, GO:0034485, GO:0034595, GO:0046856, GO:0071472, GO:2000369, GO:2000377	AT2G01900.3 DNAse I-like superfamily protein	Q9SIS4|IP5P9_ARATH Type IV inositol polyphosphate 5-phosphatase 9	G7IBG6|G7IBG6_MEDTR Type I inositol-1,4,5-trisphosphate 5-phosphatase	LotjaGi2g1v0024400	1.83268	24.5955	2.03529	135.997	106.632	26.1364	LotjaGi2g1v0024400	4.86566	3.23916	7.84e-05	0.00294927	682	1
LotjaGi2g1v0053900	Rhomboid family protein	IPR022764 (Peptidase S54%2C rhomboid domain)	GO:0004252, GO:0006508, GO:0016020, GO:0016021	AT5G38510.1 Rhomboid-related intramembrane serine protease family protein	Q9FFX0|RBL9_ARATH RHOMBOID-like protein 9, chloroplastic	A0A0B2SRZ4|A0A0B2SRZ4_GLYSO Rhomboid protease gluP	LotjaGi2g1v0053900	0.916342	4.76043	5.08822	11.8258	7.27039	24.1259	LotjaGi2g1v0053900	2.84602	2.00542	0.00425841	0.0661755	1652	1
LotjaGi2g1v0054300	acclimation of photosynthesis to environment	IPR021275 (Protein of unknown function DUF2854)	N.A.	AT5G38660.1 acclimation of photosynthesis to environment	Q55403|Y575_SYNY3 Thylakoid membrane protein slr0575	C6T7J8|C6T7J8_SOYBN Putative uncharacterized protein	LotjaGi2g1v0054300	171.356	143.606	156.717	406.808	304.145	388.025	LotjaGi2g1v0054300	7.90684	1.22028	2.32e-10	4.22e-08	141	1
LotjaGi2g1v0064000	MLP-like protein	IPR000916 (Bet v I/Major latex protein)	GO:0006952, GO:0009607	AT4G14060.1 Polyketide cyclase/dehydrase and lipid transport superfamily protein	Q9ZVF3|ML328_ARATH MLP-like protein 328	G7I986|G7I986_MEDTR Pathogenesis-related protein bet V I family protein	LotjaGi2g1v0064000	36.6537	9.52085	35.6176	35.4775	104.209	122.64	LotjaGi2g1v0064000	5.60959	1.68133	0.00128023	0.0275953	1191	1
LotjaGi2g1v0074500	RNA helicase, ATP-dependent, SK12/DOB1 protein	N.A.	N.A.	AT1G67050.1 membrane-associated kinase regulator	Q81023|VL2_HPV54 Minor capsid protein L2	A0A151S499|A0A151S499_CAJCA Uncharacterized protein	LotjaGi2g1v0074500	40.3191	41.257	40.7058	76.8678	71.4922	105.551	LotjaGi2g1v0074500	5.87616	1.05411	0.000392577	0.0108583	928	1
LotjaGi2g1v0077000	Elongation factor 1-alpha	IPR004539 (Translation elongation factor EF1A%2C eukaryotic/archaeal), IPR009000 (Translation protein%2C beta-barrel domain), IPR009001 (Translation elongation factor EF1A/initiation factor IF2gamma%2C C-terminal), IPR027417 (P-loop containing nucleoside triphosphate hydrolase)	GO:0000166, GO:0003746, GO:0003924, GO:0005525, GO:0005737, GO:0006414, GO:0016740, GO:0016779	AT1G07920.1 GTP binding Elongation factor Tu family protein	O49169|EF1A_MANES Elongation factor 1-alpha	B9SPV9|B9SPV9_RICCO Elongation factor 1-alpha	LotjaGi2g1v0077000	1733.72	1678.05	1756.45	2426.66	2227.16	2195.46	LotjaGi2g1v0077000	10.9536	0.406284	0.00286596	0.0501533	1467	1
LotjaGi2g1v0085100	Ankyrin repeat protein	IPR020683 (Ankyrin repeat-containing domain)	N.A.	AT3G01750.1 Ankyrin repeat family protein	Q6GNY1|MIB1_XENLA E3 ubiquitin-protein ligase mib1	I1N7F8|I1N7F8_SOYBN Uncharacterized protein	LotjaGi2g1v0085100	521.399	492.704	442.675	817.164	843.366	774.04	LotjaGi2g1v0085100	9.29405	0.740886	5.12e-07	4.25e-05	309	1
LotjaGi2g1v0088800	Serine/threonine protein phosphatase 2A regulatory subunit B	IPR002554 (Protein phosphatase 2A%2C regulatory B subunit%2C B56), IPR016024 (Armadillo-type fold)	GO:0000159, GO:0007165, GO:0019888, GO:0043666	AT3G21650.1 Protein phosphatase 2A regulatory B subunit family protein	Q9LVE2|2A5Z_ARATH Serine/threonine protein phosphatase 2A 59 kDa regulatory subunit B' zeta isoform	A0A0L9UV59|A0A0L9UV59_PHAAN Uncharacterized protein	LotjaGi2g1v0088800	49.4825	44.4307	58.0057	106.432	72.7039	90.4722	LotjaGi2g1v0088800	6.07598	0.827565	0.00403516	0.0637873	1624	1
LotjaGi2g1v0101200	Elongation factor 1-alpha	IPR004539 (Translation elongation factor EF1A%2C eukaryotic/archaeal), IPR009000 (Translation protein%2C beta-barrel domain), IPR009001 (Translation elongation factor EF1A/initiation factor IF2gamma%2C C-terminal), IPR027417 (P-loop containing nucleoside triphosphate hydrolase)	GO:0000166, GO:0003746, GO:0003924, GO:0005525, GO:0005737, GO:0006414	AT1G07920.1 GTP binding Elongation factor Tu family protein	O64937|EF1A_ORYSJ Elongation factor 1-alpha	A0A1J7HKW6|A0A1J7HKW6_LUPAN Uncharacterized protein	LotjaGi2g1v0101200	106.296	157.888	200.476	277.907	247.193	213.112	LotjaGi2g1v0101200	7.609	0.667863	0.00518128	0.0762693	1744	1
LotjaGi2g1v0102800	MLO-like protein	IPR004326 (Mlo-related protein)	GO:0005516, GO:0006952, GO:0009607, GO:0016020, GO:0016021	AT2G39200.1 Seven transmembrane MLO family protein	O80961|MLO12_ARATH MLO-like protein 12	G8D2D1|G8D2D1_MEDTR MLO-like protein	LotjaGi2g1v0102800	297.811	352.272	342.946	517.971	402.295	450.351	LotjaGi2g1v0102800	8.60319	0.464917	0.00573733	0.0819181	1798	1
LotjaGi2g1v0105600_LC	Disease resistance protein (TIR-NBS-LRR class) family	N.A.	N.A.	AT5G40280.2 Prenyltransferase family protein	Q54T02|ABCGO_DICDI ABC transporter G family member 24	A0A1D6D7U0|A0A1D6D7U0_WHEAT Uncharacterized protein	LotjaGi2g1v0105600_LC	109.961	87.2745	138.4	397.348	260.522	260.359	LotjaGi2g1v0105600_LC	7.53177	1.45196	1.95e-09	2.98e-07	168	1
LotjaGi2g1v0107100	Glucan endo-1,3-beta-glucosidase, putative	IPR000490 (Glycoside hydrolase family 17), IPR012946 (X8 domain), IPR017853 (Glycoside hydrolase superfamily)	GO:0004553, GO:0005975, GO:0008152, GO:0016787, GO:0016798, GO:0042973	AT1G64760.1 O-Glycosyl hydrolases family 17 protein	Q6NKW9|E138_ARATH Glucan endo-1,3-beta-glucosidase 8	A0A0B2RLC4|A0A0B2RLC4_GLYSO Glucan endo-1,3-beta-glucosidase 8	LotjaGi2g1v0107100	376.617	341.164	384.67	551.083	491.963	594.101	LotjaGi2g1v0107100	8.80677	0.570471	0.000280763	0.00835196	863	1
LotjaGi2g1v0116500	Dehydrogenase/reductase	IPR002347 (Short-chain dehydrogenase/reductase SDR)	N.A.	AT4G09750.1 NAD(P)-binding Rossmann-fold superfamily protein	A6QP05|DHR12_BOVIN Dehydrogenase/reductase SDR family member 12	I3T7X4|I3T7X4_LOTJA Uncharacterized protein	LotjaGi2g1v0116500	183.268	175.342	236.094	573.552	476.211	432.256	LotjaGi2g1v0116500	8.28973	1.31732	3.23e-12	8.37e-10	99	1
LotjaGi2g1v0131700	Ankyrin repeat-containing protein family	IPR020683 (Ankyrin repeat-containing domain), IPR026961 (PGG domain)	GO:0016020, GO:0016021, GO:0031347, GO:0071446, GO:2000031	AT4G03500.1 Ankyrin repeat family protein	Q8LPS2|ACD6_ARATH Protein ACCELERATED CELL DEATH 6	V7D0J7|V7D0J7_PHAVU Uncharacterized protein	LotjaGi2g1v0131700	163.109	178.516	145.523	342.949	391.39	147.771	LotjaGi2g1v0131700	7.77155	0.856597	0.00345895	0.05756	1541	1
LotjaGi2g1v0134100_LC	extensin 3	IPR006706 (Extensin domain)	N.A.	AT1G21310.1 extensin 3	Q9FS16|EXTN3_ARATH Extensin-3	A0A176WBI8|A0A176WBI8_MARPO Uncharacterized protein	LotjaGi2g1v0134100_LC	1019.89	2190.59	836.504	9997.55	1354.72	3107.22	LotjaGi2g1v0134100_LC	11.3162	1.8371	0.000487914	0.0130205	962	1
LotjaGi2g1v0137400	Acidic endochitinase	IPR017853 (Glycoside hydrolase superfamily)	GO:0005975	AT5G24090.1 chitinase A	P29024|CHIA_PHAAN Acidic endochitinase	A0A151S757|A0A151S757_CAJCA Acidic endochitinase	LotjaGi2g1v0137400	1.83268	19.0417	5.08822	1555.1	2.42346	43.2256	LotjaGi2g1v0137400	6.08648	5.94616	3.98e-05	0.00168809	605	1
LotjaGi2g1v0143900	Low-temperature-induced 65 kDa protein	IPR012418 (CAP160)	GO:0006950, GO:0009737	AT5G52300.1 CAP160 protein	Q04980|LTI65_ARATH Low-temperature-induced 65 kDa protein	A0A1J7HIT6|A0A1J7HIT6_LUPAN Uncharacterized protein	LotjaGi2g1v0143900	25.6576	34.9098	28.494	87.5111	42.4106	241.259	LotjaGi2g1v0143900	5.92139	2.05925	5.1e-05	0.00205985	635	1
LotjaGi2g1v0145900	cold regulated protein 27	N.A.	N.A.	AT3G10845.1 RNA-binding (RRM/RBD/RNP motifs) family protein	Q2HEW5|CHG2_CHAGB PKS-NRPS hybrid synthetase CHGG_01239	K7MIJ7|K7MIJ7_SOYBN Uncharacterized protein	LotjaGi2g1v0145900	6.4144	6.34724	4.07058	42.5729	26.6581	34.1784	LotjaGi2g1v0145900	3.79773	2.61907	7.13e-08	7.4e-06	247	1
LotjaGi2g1v0152100	Gibberellin 20-oxidase	IPR005123 (Oxoglutarate/iron-dependent dioxygenase), IPR026992 (Non-haem dioxygenase N-terminal domain)	GO:0016491, GO:0046872, GO:0055114	AT4G25420.1 2-oxoglutarate (2OG) and Fe(II)-dependent oxygenase superfamily protein	Q39110|GAOX1_ARATH Gibberellin 20 oxidase 1	O04280|O04280_PHAVU Gibberellin 20-oxidase	LotjaGi2g1v0152100	89.8016	80.1339	83.4469	106.432	127.232	217.133	LotjaGi2g1v0152100	6.81579	0.831164	0.00405918	0.0640094	1628	1
LotjaGi2g1v0152600	Gibberellin receptor GID1, putative	IPR029058 (Alpha/Beta hydrolase fold)	GO:0008152, GO:0016020, GO:0016021, GO:0016787	AT5G62180.1 carboxyesterase 20	Q0ZPV7|CXE1_ACTER Carboxylesterase 1	I3SZC0|I3SZC0_LOTJA Uncharacterized protein	LotjaGi2g1v0152600	238.249	233.261	216.758	694.176	476.211	398.078	LotjaGi2g1v0152600	8.43602	1.18831	1.06e-08	1.35e-06	201	1
LotjaGi2g1v0154600	Cysteine-rich receptor-kinase-like protein	IPR002902 (Gnk2-homologous domain)	GO:0004672, GO:0005524, GO:0006468, GO:0016020, GO:0016021, GO:0016301, GO:0016310	AT4G05200.1 cysteine-rich RLK (RECEPTOR-like protein kinase) 25	Q9M0X5|CRK25_ARATH Cysteine-rich receptor-like protein kinase 25	K7LE20|K7LE20_SOYBN Uncharacterized protein	LotjaGi2g1v0154600	79.7218	111.87	94.6409	229.421	190.242	115.603	LotjaGi2g1v0154600	7.02762	0.903068	0.00128357	0.027621	1193	1
LotjaGi2g1v0159200	Zinc finger, HIT-type	IPR007529 (Zinc finger%2C HIT-type)	GO:0046872	AT1G04945.1 HIT-type Zinc finger family protein	Q9NWK9|BCD1_HUMAN Box C/D snoRNA protein 1	A0A151T456|A0A151T456_CAJCA Box C/D snoRNA protein 1	LotjaGi2g1v0159200	196.097	219.773	207.599	338.218	321.109	281.469	LotjaGi2g1v0159200	7.996	0.593563	0.00090808	0.0211929	1100	1
LotjaGi2g1v0161100	glutamate-1-semialdehyde-2,1-aminomutase	N.A.	N.A.	AT5G51585.1 transmembrane protein	P45621|GSA_SOYBN Glutamate-1-semialdehyde 2,1-aminomutase, chloroplastic	A0A151S418|A0A151S418_CAJCA Uncharacterized protein	LotjaGi2g1v0161100	155.778	180.896	181.141	250.707	261.734	385.01	LotjaGi2g1v0161100	7.82803	0.793396	0.000195312	0.00615221	815	1
LotjaGi2g1v0161900	Hypersensitive-induced response protein	IPR001107 (Band 7 domain)	N.A.	AT5G51570.1 SPFH/Band 7/PHB domain-containing membrane-associated protein family	Q9FHM7|HIR4_ARATH Hypersensitive-induced response protein 4	I1L3L1|I1L3L1_SOYBN Uncharacterized protein	LotjaGi2g1v0161900	1677.82	1582.84	1602.79	2565.02	2190.81	2072.82	LotjaGi2g1v0161900	10.9076	0.489619	0.000676436	0.016762	1036	1
LotjaGi2g1v0162400	Chlorophyll a-b binding protein, chloroplastic	IPR022796 (Chlorophyll A-B binding protein)	GO:0009507, GO:0009522, GO:0009523, GO:0009535, GO:0009536, GO:0009579, GO:0009765, GO:0015979, GO:0016020, GO:0016021, GO:0016168, GO:0018298	AT4G10340.1 light harvesting complex of photosystem II 5	Q9XF89|CB5_ARATH Chlorophyll a-b binding protein CP26, chloroplastic	A0A067L139|A0A067L139_JATCU Chlorophyll a-b binding protein, chloroplastic	LotjaGi2g1v0162400	81.5545	104.729	82.4292	216.412	180.548	131.687	LotjaGi2g1v0162400	6.97308	0.976241	0.000131965	0.00449907	753	1
LotjaGi2g1v0166000	Peroxidase	IPR010255 (Haem peroxidase)	N.A.	AT4G33420.2 Peroxidase superfamily protein	Q9SZB9|PER47_ARATH Peroxidase 47	A0A0B2NRV3|A0A0B2NRV3_GLYSO Peroxidase	LotjaGi2g1v0166000	28.4066	38.8768	31.547	89.8762	58.1631	48.2519	LotjaGi2g1v0166000	5.53691	0.989969	0.00516868	0.0761276	1743	1
LotjaGi2g1v0168100_LC	Tetratricopeptide repeat (TPR)-like superfamily protein	N.A.	N.A.	AT4G19440.1 Tetratricopeptide repeat (TPR)-like superfamily protein	B1KQC6|HEM3_SHEWM Porphobilinogen deaminase	A0A0A9F6C9|A0A0A9F6C9_ARUDO Uncharacterized protein	LotjaGi2g1v0168100_LC	161.276	192.004	169.947	432.825	339.285	253.322	LotjaGi2g1v0168100_LC	7.93169	0.970724	8.23e-06	0.000454315	465	1
LotjaGi2g1v0171600	Disease resistance protein (TIR-NBS-LRR class)	IPR000157 (Toll/interleukin-1 receptor homology (TIR) domain), IPR002182 (NB-ARC), IPR011991 (Winged helix-turn-helix DNA-binding domain), IPR027417 (P-loop containing nucleoside triphosphate hydrolase), IPR032675 (Leucine-rich repeat domain%2C L domain-like)	GO:0007165, GO:0043531	AT5G17680.1 disease resistance protein (TIR-NBS-LRR class)	Q40392|TMVRN_NICGU TMV resistance protein N	A0A0B2QXG3|A0A0B2QXG3_GLYSO TMV resistance protein N	LotjaGi2g1v0171600	420.601	453.827	511.875	622.038	728.251	843.402	LotjaGi2g1v0171600	9.18312	0.662117	5.25e-05	0.00210679	640	1
LotjaGi2g1v0176600	Kunitz trypsin inhibitor	IPR002160 (Proteinase inhibitor I3%2C Kunitz legume)	GO:0004866, GO:0010951	AT1G17860.1 Kunitz family trypsin and protease inhibitor protein	P13087|MIRA_SYNDU Miraculin	A0A0L9VIS0|A0A0L9VIS0_PHAAN Uncharacterized protein	LotjaGi2g1v0176600	107.212	33.323	104.817	490.771	184.183	126.661	LotjaGi2g1v0176600	7.20778	1.70806	0.000315762	0.00911837	889	1
LotjaGi2g1v0176700	Kunitz trypsin inhibitor	IPR002160 (Proteinase inhibitor I3%2C Kunitz legume)	GO:0004866, GO:0010951	AT1G17860.1 Kunitz family trypsin and protease inhibitor protein	P13087|MIRA_SYNDU Miraculin	I3SMN8|I3SMN8_LOTJA Uncharacterized protein	LotjaGi2g1v0176700	226.337	121.391	226.935	643.325	627.677	328.716	LotjaGi2g1v0176700	8.32012	1.47703	1.12e-07	1.11e-05	258	1
LotjaGi2g1v0177000	Kunitz trypsin inhibitor	IPR002160 (Proteinase inhibitor I3%2C Kunitz legume)	GO:0004866, GO:0010951	AT1G17860.1 Kunitz family trypsin and protease inhibitor protein	Q9LMU2|KTI2_ARATH Kunitz trypsin inhibitor 2	A0A0D2RWN2|A0A0D2RWN2_GOSRA Uncharacterized protein	LotjaGi2g1v0177000	19.2432	3.17362	15.2647	59.1291	78.7626	83.4355	LotjaGi2g1v0177000	4.92795	2.55425	6.03e-08	6.42e-06	241	1
LotjaGi2g1v0192400	Protein kinase	IPR011009 (Protein kinase-like domain)	GO:0000166, GO:0004672, GO:0004674, GO:0005524, GO:0006468, GO:0016301, GO:0016310	AT1G18350.1 MAP kinase kinase 7	Q9LPQ3|M2K7_ARATH Mitogen-activated protein kinase kinase 7	A0A0R0J1V3|A0A0R0J1V3_SOYBN Uncharacterized protein	LotjaGi2g1v0192400	752.317	506.192	542.405	1189.68	1225.06	684.573	LotjaGi2g1v0192400	9.62116	0.783219	0.000429641	0.0116964	943	1
LotjaGi2g1v0193100	Nudix hydrolase-like protein	IPR015797 (NUDIX hydrolase domain-like)	GO:0016787	AT1G18300.1 nudix hydrolase homolog 4	Q9LE73|NUDT4_ARATH Nudix hydrolase 4	I3SE70|I3SE70_LOTJA Uncharacterized protein	LotjaGi2g1v0193100	327.134	297.527	397.899	486.041	493.175	461.408	LotjaGi2g1v0193100	8.66026	0.494509	0.00290247	0.0505853	1473	1
LotjaGi2g1v0197400	Prostaglandin E synthase 2	IPR010987 (Glutathione S-transferase%2C C-terminal-like), IPR012336 (Thioredoxin-like fold)	GO:0005623, GO:0009055, GO:0015035, GO:0022900, GO:0045454, GO:0050220, GO:0055114	AT5G42150.1 Glutathione S-transferase family protein	Q7ZUC7|PGES2_DANRE Prostaglandin E synthase 2	G7KPS4|G7KPS4_MEDTR Glutathione S-transferase	LotjaGi2g1v0197400	235.5	230.881	219.811	386.704	387.754	354.852	LotjaGi2g1v0197400	8.19689	0.718759	1.5e-05	0.000749792	512	1
LotjaGi2g1v0199800	Protein PLASTID MOVEMENT IMPAIRED 1	IPR019448 (EEIG1/EHBP1 N-terminal domain)	GO:0005623, GO:0009902	AT1G42550.1 plastid movement impaired1	Q9C8E6|PMI1_ARATH Protein PLASTID MOVEMENT IMPAIRED 1	K7LE44|K7LE44_SOYBN Uncharacterized protein	LotjaGi2g1v0199800	6.4144	9.52085	16.2823	82.7807	110.268	115.603	LotjaGi2g1v0199800	5.05484	3.26006	2.32e-17	1.33e-14	45	1
LotjaGi2g1v0203000	Chlorophyllase	IPR017395 (Chlorophyllase), IPR029058 (Alpha/Beta hydrolase fold)	GO:0015996, GO:0016787, GO:0047746, GO:0102293	AT1G19670.1 chlorophyllase 1	O22527|CLH1_ARATH Chlorophyllase-1	G7KML3|G7KML3_MEDTR Chlorophyllase enzyme	LotjaGi2g1v0203000	64.144	47.6043	79.3763	139.545	126.02	128.672	LotjaGi2g1v0203000	6.51568	1.04455	7.95e-05	0.00297102	687	1
LotjaGi2g1v0204300	Protein kinase family protein	IPR011009 (Protein kinase-like domain), IPR025287 (Wall-associated receptor kinase%2C galacturonan-binding domain), IPR032872 (Wall-associated receptor kinase%2C C-terminal)	N.A.	AT1G18390.2 Serine/Threonine kinase family catalytic domain protein	P0C5E2|LRL12_ARATH LEAF RUST 10 DISEASE-RESISTANCE LOCUS RECEPTOR-LIKE PROTEIN KINASE-like 1.2	A0A151QPI4|A0A151QPI4_CAJCA Putative serine/threonine-protein kinase family	LotjaGi2g1v0204300	920.924	821.174	896.545	1562.19	1467.41	854.46	LotjaGi2g1v0204300	10.0595	0.557769	0.00583603	0.0828573	1808	1
LotjaGi2g1v0209700	Protein NIM1-INTERACTING 2	N.A.	GO:0010112	AT3G25882.1 NIM1-interacting 2	O54376|DPO3B_LACLM DNA polymerase III subunit beta	I1M2R7|I1M2R7_SOYBN Uncharacterized protein	LotjaGi2g1v0209700	39.4027	32.5296	32.5646	93.424	87.2447	45.2361	LotjaGi2g1v0209700	5.67848	1.11225	0.00194845	0.0379808	1317	1
LotjaGi2g1v0209900	NAC domain containing protein 87	N.A.	N.A.	AT1G13360.1 hypothetical protein	B9JT13|RF1_AGRVS Peptide chain release factor 1	I1L4C8|I1L4C8_SOYBN Uncharacterized protein	LotjaGi2g1v0209900	1406.59	1396.39	1663.85	2996.66	3011.15	2255.77	LotjaGi2g1v0209900	10.9838	0.887519	3.36e-08	3.85e-06	224	1
LotjaGi2g1v0210200	Heavy metal-associated protein	IPR006121 (Heavy metal-associated domain%2C HMA)	GO:0030001, GO:0046872	AT3G25855.1 Copper transport protein family	O49613|HIP25_ARATH Heavy metal-associated isoprenylated plant protein 25	K7LEQ4|K7LEQ4_SOYBN Uncharacterized protein	LotjaGi2g1v0210200	425.183	408.603	527.14	681.167	781.567	1324.92	LotjaGi2g1v0210200	9.34264	1.03446	4.44e-06	0.000268078	425	1
LotjaGi2g1v0211800	ATP-dependent Clp protease adapter protein clpS	IPR014719 (Ribosomal protein L7/L12%2C C-terminal/adaptor protein ClpS-like)	GO:0006508, GO:0008233, GO:0030163	AT1G68660.1 Ribosomal protein L12/ ATP-dependent Clp protease adaptor protein ClpS family protein	Q9SX29|CLPS1_ARATH ATP-dependent Clp protease adapter protein CLPS1, chloroplastic	I3SN73|I3SN73_LOTJA Uncharacterized protein	LotjaGi2g1v0211800	142.033	155.507	140.435	282.637	231.441	240.254	LotjaGi2g1v0211800	7.58192	0.78435	4.63e-05	0.0019045	624	1
LotjaGi2g1v0214100	Pectinesterase	IPR006501 (Pectinesterase inhibitor domain), IPR011050 (Pectin lyase fold/virulence factor)	GO:0004857, GO:0005618, GO:0016787, GO:0030599, GO:0042545, GO:0043086, GO:0045330, GO:0045490	AT2G26440.1 Plant invertase/pectin methylesterase inhibitor superfamily	O48711|PME12_ARATH Probable pectinesterase/pectinesterase inhibitor 12	A0A151R3E2|A0A151R3E2_CAJCA Pectinesterase	LotjaGi2g1v0214100	141.117	131.705	126.188	554.631	476.211	142.745	LotjaGi2g1v0214100	7.83353	1.55643	1.66e-05	0.000808842	526	1
LotjaGi2g1v0224400	ABC transporter B family protein	IPR003439 (ABC transporter-like), IPR011527 (ABC transporter type 1%2C transmembrane domain), IPR027417 (P-loop containing nucleoside triphosphate hydrolase)	GO:0000166, GO:0005524, GO:0016020, GO:0016021, GO:0016887, GO:0042626, GO:0055085	AT3G28345.1 ABC transporter family protein	Q9LHK4|AB8B_ARATH Putative ABC transporter B family member 8	A0A0B2QAY3|A0A0B2QAY3_GLYSO Putative ABC transporter B family member 8	LotjaGi2g1v0224400	227.253	138.846	229.988	548.718	620.407	239.249	LotjaGi2g1v0224400	8.25463	1.24044	4.49e-05	0.00185775	620	1
LotjaGi2g1v0225600	Pectinesterase	IPR011050 (Pectin lyase fold/virulence factor)	GO:0005618, GO:0016787, GO:0030599, GO:0042545, GO:0045330, GO:0045490	AT5G19730.1 Pectin lyase-like superfamily protein	Q8VYZ3|PME53_ARATH Probable pectinesterase 53	A0A0S3TDC1|A0A0S3TDC1_PHAAN Pectinesterase	LotjaGi2g1v0225600	166.774	136.466	145.523	726.105	411.989	161.845	LotjaGi2g1v0225600	7.99206	1.53442	4.52e-05	0.00186919	621	1
LotjaGi2g1v0228700	Receptor protein kinase, putative	IPR001611 (Leucine-rich repeat), IPR011009 (Protein kinase-like domain), IPR024788 (Malectin-like carbohydrate-binding domain), IPR032675 (Leucine-rich repeat domain%2C L domain-like)	GO:0004672, GO:0005524, GO:0006468, GO:0016020, GO:0016021, GO:0016301, GO:0016310	AT4G29180.2 root hair specific 16	C0LGR6|Y4291_ARATH Probable LRR receptor-like serine/threonine-protein kinase At4g29180	A0A0B2RLK7|A0A0B2RLK7_GLYSO Putative LRR receptor-like serine/threonine-protein kinase	LotjaGi2g1v0228700	1241.64	1303.56	1373.82	1574.02	1815.17	1783.31	LotjaGi2g1v0228700	10.5515	0.400366	0.00483018	0.0725149	1710	1
LotjaGi2g1v0231000	Protein arginine methyltransferase	IPR029063 (S-adenosyl-L-methionine-dependent methyltransferase)	GO:0006479, GO:0008168, GO:0016740, GO:0032259	AT4G29510.1 arginine methyltransferase 11	A2Z0C0|ANM1_ORYSI Probable protein arginine N-methyltransferase 1	A0A0L9VGF9|A0A0L9VGF9_PHAAN Uncharacterized protein	LotjaGi2g1v0231000	645.105	737.073	781.551	1111.63	970.598	976.095	LotjaGi2g1v0231000	9.74395	0.499219	0.000911079	0.0212243	1102	1
LotjaGi2g1v0232900	Methyltransferase, putative	IPR029063 (S-adenosyl-L-methionine-dependent methyltransferase)	GO:0008152, GO:0008168, GO:0016740, GO:0032259	AT4G29590.1 S-adenosyl-L-methionine-dependent methyltransferases superfamily protein	A6W0X8|BIOC_MARMS Malonyl-[acyl-carrier protein] O-methyltransferase	I3SKF4|I3SKF4_LOTJA Uncharacterized protein	LotjaGi2g1v0232900	233.667	195.178	216.758	406.808	426.53	462.414	LotjaGi2g1v0232900	8.25208	1.00507	3.61e-09	5.26e-07	176	1
LotjaGi2g1v0233100	Cytidine deaminase	IPR006263 (Cytidine deaminase%2C homodimeric)	GO:0003824, GO:0004126, GO:0008270, GO:0009972, GO:0016787	AT2G19570.1 cytidine deaminase 1	O65896|CDA1_ARATH Cytidine deaminase 1	A0A1J7HS04|A0A1J7HS04_LUPAN Uncharacterized protein	LotjaGi2g1v0233100	227.253	200.731	225.917	302.741	333.226	311.627	LotjaGi2g1v0233100	8.03556	0.535196	0.0020575	0.0393887	1341	1
LotjaGi2g1v0233300	Thioredoxin	IPR012336 (Thioredoxin-like fold)	GO:0005623, GO:0045454	AT4G29670.1 atypical CYS HIS rich thioredoxin 2	Q5TKD8|TRL2_ORYSJ Thioredoxin-like 2, chloroplastic	I1J4B6|I1J4B6_SOYBN Uncharacterized protein	LotjaGi2g1v0233300	134.702	142.019	127.206	217.595	181.76	189.992	LotjaGi2g1v0233300	7.3455	0.545021	0.0071135	0.09584	1905	1
LotjaGi2g1v0234000	Sodium transporter	IPR003445 (Cation transporter)	GO:0006812, GO:0008324, GO:0016020, GO:0016021, GO:0055085, GO:0098655	AT4G10310.1 high-affinity K+ transporter 1	Q84TI7|HKT1_ARATH Sodium transporter HKT1	I3T0X2|I3T0X2_LOTJA Uncharacterized protein	LotjaGi2g1v0234000	449.924	464.142	322.593	672.889	597.384	577.012	LotjaGi2g1v0234000	8.97675	0.578959	0.000894261	0.0209849	1094	1
LotjaGi2g1v0235400	Terpene cyclase/mutase family member	IPR018333 (Squalene cyclase), IPR032696 (Squalene cyclase%2C C-terminal), IPR032697 (Squalene cyclase%2C N-terminal)	GO:0016853, GO:0016866	AT2G07050.1 cycloartenol synthase 1	Q764T8|LUPS_GLYGL Lupeol synthase	Q2WGL7|Q2WGL7_LOTJA Terpene cyclase/mutase family member	LotjaGi2g1v0235400	119.125	138.052	54.9528	4063.35	1019.07	442.309	LotjaGi2g1v0235400	8.77388	4.14569	2.72e-11	6.01e-09	116	1
LotjaGi2g1v0235700	envelope membrane protein, chloroplastic	IPR004282 (Chloroplast envelope membrane protein%2C CemA)	GO:0006811, GO:0009507, GO:0009528, GO:0009536, GO:0009706, GO:0015078, GO:0016020, GO:0016021, GO:1902600	AT4G31040.1 CemA-like proton extrusion protein-like protein	A6MVV9|CEMA_RHDSA Chloroplast envelope membrane protein	K7K109|K7K109_SOYBN Uncharacterized protein	LotjaGi2g1v0235700	99.8813	94.4151	81.4116	162.014	147.831	179.939	LotjaGi2g1v0235700	6.93654	0.829005	0.000248899	0.00758875	842	1
LotjaGi2g1v0236700	Pyruvate kinase	IPR001697 (Pyruvate kinase)	GO:0000287, GO:0003824, GO:0004743, GO:0006096, GO:0016301, GO:0016310, GO:0016740, GO:0030955	AT5G08570.1 Pyruvate kinase family protein	Q42806|KPYC_SOYBN Pyruvate kinase, cytosolic isozyme	I3STS9|I3STS9_LOTJA Pyruvate kinase	LotjaGi2g1v0236700	3470.19	2910.21	3271.73	6681.59	5971.42	4003.9	LotjaGi2g1v0236700	12.0453	0.787202	1.8e-05	0.00087397	530	1
LotjaGi2g1v0244200	Polygalacturonase	IPR000743 (Glycoside hydrolase%2C family 28), IPR011050 (Pectin lyase fold/virulence factor)	N.A.	AT5G14650.1 Pectin lyase-like superfamily protein	Q949Z1|PGLR4_ARATH Polygalacturonase At1g48100	Q9SWS3|Q9SWS3_SOYBN Polygalacturonase PG1	LotjaGi2g1v0244200	13.7451	152.334	89.5527	623.221	313.839	369.931	LotjaGi2g1v0244200	7.59001	2.35411	1.31e-05	0.000670104	502	1
LotjaGi2g1v0248800	Aldehyde dehydrogenase	IPR016161 (Aldehyde/histidinol dehydrogenase)	GO:0008152, GO:0016491, GO:0016620, GO:0055114	AT1G23800.1 aldehyde dehydrogenase 2B7	Q8S528|AL2B7_ARATH Aldehyde dehydrogenase family 2 member B7, mitochondrial	K7M095|K7M095_SOYBN Uncharacterized protein	LotjaGi2g1v0248800	75.1401	84.1009	58.0057	273.176	242.346	132.693	LotjaGi2g1v0248800	6.9668	1.57714	7.15e-08	7.4e-06	248	1
LotjaGi2g1v0249500	Alpha-dioxygenase 2	IPR010255 (Haem peroxidase)	GO:0004601, GO:0006979, GO:0016491, GO:0020037, GO:0051213, GO:0055114, GO:0098869	AT3G01420.1 Peroxidase superfamily protein	Q9SGH6|DOX1_ARATH Alpha-dioxygenase 1	V7C2I2|V7C2I2_PHAVU Uncharacterized protein	LotjaGi2g1v0249500	2514.44	3172.03	2416.91	6675.67	4441	4343.67	LotjaGi2g1v0249500	11.8653	0.931977	6.25e-07	5.05e-05	318	1
LotjaGi2g1v0252000	Cytochrome P450 family protein	IPR001128 (Cytochrome P450)	GO:0004497, GO:0005506, GO:0016020, GO:0016021, GO:0016491, GO:0016705, GO:0020037, GO:0046872, GO:0055114	AT4G31940.1 cytochrome P450, family 82, subfamily C, polypeptide 4	O49859|C82A4_SOYBN Cytochrome P450 82A4	G7KJE4|G7KJE4_MEDTR Cytochrome P450 family protein	LotjaGi2g1v0252000	120.957	90.4481	131.276	197.491	175.701	155.813	LotjaGi2g1v0252000	7.14897	0.626415	0.00664226	0.091236	1869	1
LotjaGi2g1v0252700	General negative regulator of transcription subunit 4	N.A.	GO:0016020, GO:0016021	AT3G48070.1 RING/U-box superfamily protein	P34909|NOT4_YEAST General negative regulator of transcription subunit 4	I3S4I8|I3S4I8_LOTJA Uncharacterized protein	LotjaGi2g1v0252700	24.7412	17.4549	14.247	44.9381	39.9872	54.2833	LotjaGi2g1v0252700	4.88495	1.30238	0.000539662	0.0140509	986	1
LotjaGi2g1v0254600_LC	S-adenosyl-L-methionine-dependent methyltransferases superfamily protein	N.A.	N.A.	AT1G15125.2 S-adenosyl-L-methionine-dependent methyltransferases superfamily protein	B4J5U3|SDHF2_DROGR Succinate dehydrogenase assembly factor 2, mitochondrial	R0GQS0|R0GQS0_9BRAS Uncharacterized protein	LotjaGi2g1v0254600_LC	17.4105	16.6615	24.4235	52.0336	41.1989	34.1784	LotjaGi2g1v0254600_LC	4.84684	1.12309	0.0032731	0.0553173	1519	1
LotjaGi2g1v0263100	Sulfate transporter	IPR001902 (SLC26A/SulP transporter)	GO:0005886, GO:0008271, GO:0008272, GO:0015116, GO:0016020, GO:0016021, GO:0055085, GO:1902358	AT1G22150.1 sulfate transporter 1	3	best_blast_hit_sprot=sp|P53392|SUT2_STYHA High affinity sulfate transporter 2	LotjaGi2g1v0263100	1268.22	2286.59	679.787	3430.67	2513.13	2213.55	LotjaGi2g1v0263100	10.936	0.945877	0.00275774	0.0489604	1446	1
LotjaGi2g1v0264500	Glycosyltransferase	IPR002213 (UDP-glucuronosyl/UDP-glucosyltransferase)	GO:0008152, GO:0016740, GO:0016757, GO:0016758	AT1G22360.1 UDP-glucosyl transferase 85A2	F8WKW1|UGT2_GARJA 7-deoxyloganetin glucosyltransferase	G7KLV5|G7KLV5_MEDTR UDP-glucosyltransferase family protein	LotjaGi2g1v0264500	177.77	169.789	212.688	374.878	384.119	246.286	LotjaGi2g1v0264500	7.96669	0.843468	7.92e-05	0.00297094	684	1
LotjaGi2g1v0264800	Disease resistance protein	IPR002182 (NB-ARC), IPR027417 (P-loop containing nucleoside triphosphate hydrolase), IPR032675 (Leucine-rich repeat domain%2C L domain-like)	GO:0043531	AT3G14470.1 NB-ARC domain-containing disease resistance protein	Q7XA40|RGA3_SOLBU Putative disease resistance protein RGA3	G7IZD1|G7IZD1_MEDTR NB-ARC domain disease resistance protein	LotjaGi2g1v0264800	1.83268	5.55383	3.05293	8.27807	16.9643	13.0682	LotjaGi2g1v0264800	2.73686	1.8757	0.00486285	0.0727994	1714	1
LotjaGi2g1v0267300	Retinoid isomerohydrolase	N.A.	GO:0001786, GO:0001895, GO:0004744, GO:0005737, GO:0005783, GO:0005886, GO:0007468, GO:0007601, GO:0008286, GO:0016020, GO:0016702, GO:0016787, GO:0016853, GO:0031090, GO:0031210, GO:0042572, GO:0042574, GO:0043231, GO:0046872, GO:0050896, GO:0050908, GO:0052884, GO:0052885, GO:0055114, GO:0060041, GO:0060042, GO:0071257, GO:1901612, GO:1901827	AT4G29100.2 basic helix-loop-helix (bHLH) DNA-binding superfamily protein	C3Z724|UBE2S_BRAFL Ubiquitin-conjugating enzyme E2 S	I3SI04|I3SI04_LOTJA Uncharacterized protein	LotjaGi2g1v0267300	1800.61	1469.39	1373.82	2517.72	2400.44	1754.16	LotjaGi2g1v0267300	10.8576	0.522876	0.00246291	0.0450661	1403	1
LotjaGi2g1v0269000	tRNA (Guanine(26)-N(2))-dimethyltransferase	IPR002905 (tRNA methyltransferase%2C Trm1), IPR029063 (S-adenosyl-L-methionine-dependent methyltransferase)	GO:0000049, GO:0003723, GO:0004809, GO:0008033, GO:0008168, GO:0016740, GO:0030488, GO:0032259	AT5G15810.1 tRNA (guanine(26)-N(2))-dimethyltransferase	Q9LFU5|TRM1_ARATH Probable tRNA (guanine(26)-N(2))-dimethyltransferase 1	V7BZQ1|V7BZQ1_PHAVU Uncharacterized protein	LotjaGi2g1v0269000	299.644	354.652	310.382	512.058	476.211	414.162	LotjaGi2g1v0269000	8.59885	0.539811	0.00113087	0.0251138	1156	1
LotjaGi2g1v0269200	Cytochrome P450 family protein	IPR001128 (Cytochrome P450)	GO:0004497, GO:0005506, GO:0016491, GO:0016705, GO:0020037, GO:0046872, GO:0055114	AT3G30180.1 brassinosteroid-6-oxidase 2	Q69F95|C85A_PHAVU Cytochrome P450 85A	V7C397|V7C397_PHAVU Uncharacterized protein	LotjaGi2g1v0269200	525.981	374.487	589.216	742.661	964.539	1067.57	LotjaGi2g1v0269200	9.40451	0.897364	3.73e-06	0.000229585	417	1
LotjaGi2g1v0270800	Pollen Ole e 1 allergen and extensin family protein	N.A.	N.A.	AT5G15780.1 Pollen Ole e 1 allergen and extensin family protein	P16952|SSP5_STRGN Agglutinin receptor	I3T8B6|I3T8B6_LOTJA Uncharacterized protein	LotjaGi2g1v0270800	1188.5	1276.59	1141.8	3838.66	3087.49	1995.42	LotjaGi2g1v0270800	10.8848	1.30655	1.36e-10	2.63e-08	133	1
LotjaGi2g1v0272000	Leucine-rich repeat receptor-like protein kinase family protein	IPR001611 (Leucine-rich repeat), IPR013210 (Leucine-rich repeat-containing N-terminal%2C plant-type), IPR032675 (Leucine-rich repeat domain%2C L domain-like)	N.A.	AT2G34930.1 disease resistance family protein / LRR family protein	C0LGQ5|GSO1_ARATH LRR receptor-like serine/threonine-protein kinase GSO1	A0A072U675|A0A072U675_MEDTR LRR receptor-like kinase family protein	LotjaGi2g1v0272000	295.979	205.492	322.593	493.137	445.917	445.324	LotjaGi2g1v0272000	8.47585	0.748411	6.93e-05	0.00266906	667	1
LotjaGi2g1v0273200	Heavy-metal-associated domain-containing family protein	IPR006121 (Heavy metal-associated domain%2C HMA)	GO:0005737, GO:0030001, GO:0046872, GO:0046914, GO:0046916	AT1G22990.1 Heavy metal transport/detoxification superfamily protein	Q93VP2|HIP22_ARATH Heavy metal-associated isoprenylated plant protein 22	C6T4C4|C6T4C4_SOYBN Putative uncharacterized protein	LotjaGi2g1v0273200	40.3191	38.0834	69.1998	247.16	112.691	99.5195	LotjaGi2g1v0273200	6.43958	1.63794	1.57e-05	0.000773735	519	1
LotjaGi2g1v0274300	Kinase family protein	IPR011009 (Protein kinase-like domain), IPR025287 (Wall-associated receptor kinase%2C galacturonan-binding domain), IPR032872 (Wall-associated receptor kinase%2C C-terminal)	GO:0004672, GO:0005524, GO:0005886, GO:0006468, GO:0016020, GO:0016021, GO:0016301, GO:0016310, GO:0030247	AT1G18390.2 Serine/Threonine kinase family catalytic domain protein	P0C5E2|LRL12_ARATH LEAF RUST 10 DISEASE-RESISTANCE LOCUS RECEPTOR-LIKE PROTEIN KINASE-like 1.2	I1L2R0|I1L2R0_SOYBN Uncharacterized protein	LotjaGi2g1v0274300	126.455	132.499	104.817	281.454	237.5	189.992	LotjaGi2g1v0274300	7.40325	0.962644	1.42e-05	0.000717319	509	1
LotjaGi2g1v0274900	Zinc finger protein, putative	IPR001841 (Zinc finger%2C RING-type), IPR008913 (Zinc finger%2C CHY-type), IPR012312 (Haemerythrin-like)	GO:0008270	AT3G18290.1 zinc finger protein-like protein	Q8LPQ5|BTS_ARATH Zinc finger protein BRUTUS	I1L2P4|I1L2P4_SOYBN Uncharacterized protein	LotjaGi2g1v0274900	158.527	131.705	155.7	205.769	236.288	265.385	LotjaGi2g1v0274900	7.54861	0.665789	0.000863332	0.0203334	1090	1
LotjaGi2g1v0276200	Pimeloyl-[acyl-carrier protein] methyl ester esterase	IPR029058 (Alpha/Beta hydrolase fold)	GO:0005737, GO:0009102, GO:0016787, GO:0052689	AT5G19850.1 alpha/beta-Hydrolases superfamily protein	Q9FFZ1|PPH_ARATH Pheophytinase, chloroplastic	G7K0K3|G7K0K3_MEDTR Alpha/beta fold hydrolase	LotjaGi2g1v0276200	1.83268	5.55383	8.14116	24.8342	24.2346	31.1627	LotjaGi2g1v0276200	3.55647	2.36933	7.75e-06	0.000433469	459	1
LotjaGi2g1v0279600	Choline transporter-like protein	IPR007603 (Choline transporter-like)	GO:0016020, GO:0016021	AT1G25500.2 Plasma-membrane choline transporter family protein	Q869R1|CTLHB_DICDI CTL-like protein DDB_G0274487	G7JYE2|G7JYE2_MEDTR Plasma-membrane choline transporter family protein	LotjaGi2g1v0279600	223.588	213.426	287.993	319.297	344.132	387.02	LotjaGi2g1v0279600	8.18436	0.53494	0.00395508	0.0631436	1608	1
LotjaGi2g1v0281400	Hexosyltransferase	IPR002495 (Glycosyl transferase%2C family 8), IPR029044 (Nucleotide-diphospho-sugar transferases)	GO:0000271, GO:0005794, GO:0016740, GO:0016757	AT1G13250.1 galacturonosyltransferase-like 3	Q0V7R1|GATL3_ARATH Probable galacturonosyltransferase-like 3	I1J6Q7|I1J6Q7_SOYBN Hexosyltransferase	LotjaGi2g1v0281400	840.286	622.029	890.439	1576.38	1340.18	946.943	LotjaGi2g1v0281400	9.97295	0.715558	0.000344263	0.00979812	902	1
LotjaGi2g1v0281700	Leucoanthocyanidin reductase	IPR016040 (NAD(P)-binding domain)	N.A.	AT1G75290.1 NAD(P)-binding Rossmann-fold superfamily protein	Q84V83|LAR_DESUN Leucoanthocyanidin reductase	A1XEF7|A1XEF7_LOTCO Leucoanthocyanidin reductase LAR1-2	LotjaGi2g1v0281700	213.508	62.679	152.647	305.106	332.015	206.076	LotjaGi2g1v0281700	7.64704	0.975451	0.00437161	0.0672427	1669	1
LotjaGi2g1v0288800	2-oxoglutarate (2OG) and Fe(II)-dependent oxygenase superfamily protein	IPR005123 (Oxoglutarate/iron-dependent dioxygenase), IPR026992 (Non-haem dioxygenase N-terminal domain)	GO:0016491, GO:0046872, GO:0055114	AT1G17020.1 senescence-related gene 1	Q39224|SRG1_ARATH Protein SRG1	I3SSJ3|I3SSJ3_LOTJA Uncharacterized protein	LotjaGi2g1v0288800	23.8249	35.7032	29.5117	126.536	69.0687	53.2781	LotjaGi2g1v0288800	5.63289	1.48295	0.000129258	0.00443032	749	1
LotjaGi2g1v0289800	Sugar transporter, putative	IPR005828 (Major facilitator%2C sugar transporter-like), IPR020846 (Major facilitator superfamily domain)	GO:0005215, GO:0008643, GO:0016020, GO:0016021, GO:0016491, GO:0022857, GO:0032440, GO:0055085, GO:0055114	AT1G11260.1 sugar transporter 1	P23586|STP1_ARATH Sugar transport protein 1	I3SEQ3|I3SEQ3_LOTJA Uncharacterized protein	LotjaGi2g1v0289800	612.117	729.932	811.063	1914.6	1741.26	1044.45	LotjaGi2g1v0289800	10.0504	1.12633	8.68e-08	8.84e-06	252	1
LotjaGi2g1v0292100	Carboxyl methyltransferase	IPR005299 (SAM dependent carboxyl methyltransferase), IPR029063 (S-adenosyl-L-methionine-dependent methyltransferase)	GO:0008168, GO:0016740, GO:0032259	AT4G36470.1 S-adenosyl-L-methionine-dependent methyltransferases superfamily protein	Q9SPV4|SAMT_CLABR Salicylate carboxymethyltransferase	V7C5L4|V7C5L4_PHAVU Uncharacterized protein	LotjaGi2g1v0292100	206.177	131.705	218.794	380.791	519.833	316.653	LotjaGi2g1v0292100	8.10011	1.12875	1.87e-06	0.000129909	369	1
LotjaGi2g1v0297300_LC	nodulin-related protein 1	N.A.	N.A.	AT2G03440.1 nodulin-related protein 1	Q9ZQ80|NDRP1_ARATH Nodulin-related protein 1	A0A1J7GVW9|A0A1J7GVW9_LUPAN Uncharacterized protein	LotjaGi2g1v0297300_LC	50.3988	55.5383	61.0587	119.441	158.737	197.028	LotjaGi2g1v0297300_LC	6.55308	1.50874	2.66e-08	3.11e-06	219	1
LotjaGi2g1v0300000	F-box protein interaction domain protein	IPR001810 (F-box domain), IPR017451 (F-box associated interaction domain)	N.A.	AT3G23880.1 F-box and associated interaction domains-containing protein	Q9LIR8|FBK67_ARATH F-box/kelch-repeat protein At3g23880	G7IKD2|G7IKD2_MEDTR F-box protein interaction domain protein	LotjaGi2g1v0300000	68.7257	67.4394	69.1998	133.632	96.9386	107.561	LotjaGi2g1v0300000	6.45678	0.719396	0.00473954	0.0714465	1703	1
LotjaGi2g1v0301800	Methyltransferase-like protein	IPR029063 (S-adenosyl-L-methionine-dependent methyltransferase)	GO:0008152, GO:0008168, GO:0016740, GO:0032259	AT1G69523.1 S-adenosyl-L-methionine-dependent methyltransferases superfamily protein	Q562C4|MET7B_RAT Methyltransferase-like protein 7B	I3SD82|I3SD82_LOTJA Uncharacterized protein	LotjaGi2g1v0301800	178.687	234.054	234.058	460.024	322.321	264.38	LotjaGi2g1v0301800	8.09946	0.694492	0.00195502	0.0380509	1319	1
LotjaGi2g1v0305700	TCP family transcription factor	IPR005333 (Transcription factor%2C TCP)	GO:0003677, GO:0005634, GO:0006351, GO:0006355	AT3G47620.1 TEOSINTE BRANCHED, cycloidea and PCF (TCP) 14	Q93Z00|TCP14_ARATH Transcription factor TCP14	V7CJV7|V7CJV7_PHAVU Uncharacterized protein	LotjaGi2g1v0305700	142.033	80.1339	138.4	189.213	202.359	195.018	LotjaGi2g1v0305700	7.2602	0.702088	0.00409137	0.0643195	1633	1
LotjaGi2g1v0306600	Homeobox protein, putative	IPR003106 (Leucine zipper%2C homeobox-associated), IPR009057 (Homeobox domain-like)	GO:0003677, GO:0003700, GO:0005634, GO:0006355, GO:0043565	AT1G69780.1 Homeobox-leucine zipper protein family	Q8LC03|ATB13_ARATH Homeobox-leucine zipper protein ATHB-13	I3SIZ2|I3SIZ2_LOTJA Uncharacterized protein	LotjaGi2g1v0306600	886.103	777.536	880.263	1181.4	1324.42	1228.41	LotjaGi2g1v0306600	10.0047	0.553769	0.000138734	0.00469864	758	1
LotjaGi2g1v0309700	Thioredoxin	IPR005746 (Thioredoxin), IPR012336 (Thioredoxin-like fold)	GO:0005623, GO:0006662, GO:0015035, GO:0045454, GO:0055114	AT5G39950.1 thioredoxin 2	Q38879|TRXH2_ARATH Thioredoxin H2	A0A151TFZ4|A0A151TFZ4_CAJCA Thioredoxin H-type 2	LotjaGi2g1v0309700	22.9086	27.7692	5.08822	118.258	36.352	34.1784	LotjaGi2g1v0309700	5.09601	1.75932	0.00368907	0.0603991	1568	1
LotjaGi2g1v0315600	Methylsterol monooxygenase 2-1	IPR006694 (Fatty acid hydroxylase)	GO:0004497, GO:0005506, GO:0008610, GO:0016020, GO:0016021, GO:0016491, GO:0055114	AT2G29390.2 sterol 4-alpha-methyl-oxidase 2-2	Q8VWZ8|SMO22_ARATH Methylsterol monooxygenase 2-2	I3T333|I3T333_LOTJA Uncharacterized protein	LotjaGi2g1v0315600	14.6615	6.34724	11.1941	37.8426	54.528	58.3043	LotjaGi2g1v0315600	4.53724	2.22618	2.08e-07	1.93e-05	276	1
LotjaGi2g1v0316300	Trichome birefringence-like protein	IPR025846 (PMR5 N-terminal domain), IPR026057 (PC-Esterase)	N.A.	AT1G70230.1 TRICHOME BIREFRINGENCE-LIKE 27	O04523|TBL27_ARATH Protein ALTERED XYLOGLUCAN 4	A0A1J7I6W8|A0A1J7I6W8_LUPAN Uncharacterized protein	LotjaGi2g1v0316300	7.33074	2.38021	5.08822	16.5561	23.0229	29.1522	LotjaGi2g1v0316300	3.41021	2.21545	5.49e-05	0.0021903	644	1
LotjaGi2g1v0317400	Trichome birefringence-like protein	IPR025846 (PMR5 N-terminal domain), IPR026057 (PC-Esterase)	N.A.	AT1G70230.1 TRICHOME BIREFRINGENCE-LIKE 27	O04523|TBL27_ARATH Protein ALTERED XYLOGLUCAN 4	I1J5C7|I1J5C7_SOYBN Uncharacterized protein	LotjaGi2g1v0317400	213.508	197.558	201.494	290.915	285.969	272.422	LotjaGi2g1v0317400	7.90946	0.471435	0.00739805	0.0988151	1922	1
LotjaGi2g1v0319700	Spermidine synthase	IPR001045 (Spermidine/spermine synthases), IPR029063 (S-adenosyl-L-methionine-dependent methyltransferase)	GO:0003824, GO:0004766, GO:0006595, GO:0006596, GO:0016740	AT1G23820.1 spermidine synthase	Q9ZTR1|SPD1_PEA Spermidine synthase 1	A2VC28|A2VC28_LOTJA Spermidine synthase	LotjaGi2g1v0319700	854.031	944.945	800.886	1292.56	1148.72	1028.37	LotjaGi2g1v0319700	9.96743	0.416356	0.00667517	0.0914922	1873	1
LotjaGi2g1v0322000	Succinate--CoA ligase [ADP-forming] subunit beta	IPR013650 (ATP-grasp fold%2C succinyl-CoA synthetase-type), IPR016102 (Succinyl-CoA synthetase-like)	GO:0000166, GO:0003824, GO:0004775, GO:0005524, GO:0006099, GO:0008152, GO:0016874, GO:0046872	AT1G10670.1 ATP-citrate lyase A-1	Q9SGY2|ACLA1_ARATH ATP-citrate synthase alpha chain protein 1	I1JC43|I1JC43_SOYBN Uncharacterized protein	LotjaGi2g1v0322000	1922.49	1854.98	2111.61	3151.58	2807.58	2329.16	LotjaGi2g1v0322000	11.1854	0.493038	0.00132142	0.0282521	1199	1
LotjaGi2g1v0324800	Protein DETOXIFICATION	IPR002528 (Multi antimicrobial extrusion protein)	GO:0005774, GO:0006855, GO:0015238, GO:0015297, GO:0016020, GO:0016021, GO:0055085	AT3G26590.1 MATE efflux family protein	Q38956|DTX29_ARATH Protein DETOXIFICATION 29	K7K1F1|K7K1F1_SOYBN Protein DETOXIFICATION	LotjaGi2g1v0324800	511.319	622.029	549.528	1110.44	782.779	631.295	LotjaGi2g1v0324800	9.42429	0.585079	0.00307623	0.0527894	1496	1
LotjaGi2g1v0325300	Protein DETOXIFICATION	IPR002528 (Multi antimicrobial extrusion protein)	GO:0006855, GO:0015238, GO:0015297, GO:0016020, GO:0016021, GO:0055085	AT5G65380.1 MATE efflux family protein	Q9FKQ1|DTX27_ARATH Protein DETOXIFICATION 27	A0A0R0LBR5|A0A0R0LBR5_SOYBN Protein DETOXIFICATION	LotjaGi2g1v0325300	800.883	1033.81	959.639	1836.55	1376.53	1098.74	LotjaGi2g1v0325300	10.1762	0.625793	0.0010224	0.0232068	1131	1
LotjaGi2g1v0328400	Glycosyltransferase	IPR002213 (UDP-glucuronosyl/UDP-glucosyltransferase)	GO:0008152, GO:0016740, GO:0016757, GO:0016758	AT1G22380.1 UDP-glucosyl transferase 85A3	U3U992|UGT8_CATRO 7-deoxyloganetic acid glucosyltransferase	V7CLW4|V7CLW4_PHAVU Glycosyltransferase	LotjaGi2g1v0328400	48.5662	46.0175	29.5117	303.924	159.949	62.3253	LotjaGi2g1v0328400	6.41242	2.08416	4.89e-06	0.000290692	432	1
LotjaGi2g1v0328600	Pentatricopeptide repeat-containing protein	IPR002885 (Pentatricopeptide repeat), IPR011990 (Tetratricopeptide-like helical domain)	N.A.	AT5G65560.1 Pentatricopeptide repeat (PPR) superfamily protein	Q9LSL9|PP445_ARATH Pentatricopeptide repeat-containing protein At5g65560	G7JWB5|G7JWB5_MEDTR PPR containing plant-like protein	LotjaGi2g1v0328600	81.5545	84.1009	70.2175	153.736	109.056	131.687	LotjaGi2g1v0328600	6.66787	0.741939	0.00314379	0.053555	1507	1
LotjaGi2g1v0329500	Alcohol dehydrogenase, putative	IPR011032 (GroES-like), IPR013149 (Alcohol dehydrogenase%2C C-terminal), IPR016040 (NAD(P)-binding domain)	GO:0008270, GO:0016491, GO:0046029, GO:0046872, GO:0055114	AT4G37980.1 cinnamyl alcohol dehydrogenase 7	Q9ZRF1|MTDH_FRAAN Probable mannitol dehydrogenase	I3T3L8|I3T3L8_LOTJA Uncharacterized protein	LotjaGi2g1v0329500	454.506	426.852	459.975	1519.62	1679.46	1135.93	LotjaGi2g1v0329500	9.65067	1.69237	9.13e-23	1.07e-19	22	1
LotjaGi2g1v0329600_LC	DNA excision repair protein ERCC-6-like 2	N.A.	GO:0000166, GO:0003677, GO:0004386, GO:0005524, GO:0005634, GO:0005737, GO:0005739, GO:0005815, GO:0005856, GO:0006281, GO:0006974, GO:0016787	AT5G14570.1 high affinity nitrate transporter 2.7	A3KMX0|ER6L2_BOVIN DNA excision repair protein ERCC-6-like 2	E1ZEA0|E1ZEA0_CHLVA Putative uncharacterized protein	LotjaGi2g1v0329600_LC	35.7374	27.7692	44.7764	87.5111	100.574	74.3883	LotjaGi2g1v0329600_LC	5.81238	1.27736	4.13e-05	0.00174192	609	1
LotjaGi2g1v0330100	Agamous MADS-box transcription factor	IPR002100 (Transcription factor%2C MADS-box), IPR002487 (Transcription factor%2C K-box)	GO:0000977, GO:0003677, GO:0003700, GO:0005634, GO:0006351, GO:0006355, GO:0045944, GO:0046983	AT4G37940.1 AGAMOUS-like 21	Q6EP49|MAD27_ORYSJ MADS-box transcription factor 27	A9YWS1|A9YWS1_MEDTR MADS-box protein	LotjaGi2g1v0330100	343.628	243.575	233.041	604.299	588.902	257.343	LotjaGi2g1v0330100	8.50618	0.822469	0.00298573	0.0516856	1483	1
LotjaGi2g1v0331100	Basic helix-loop-helix transcription factor	IPR011598 (Myc-type, basic helix-loop-helix (bHLH) domain)	GO:0046983	AT5G65640.1 beta HLH protein 93	Q9LSL1|BH093_ARATH Transcription factor bHLH93	I1J4X0|I1J4X0_SOYBN BHLH transcription factor	LotjaGi2g1v0331100	484.745	534.755	530.193	794.695	803.378	626.269	LotjaGi2g1v0331100	9.2735	0.521397	0.000896538	0.0210191	1095	1
LotjaGi2g1v0333100_LC	Solute carrier family 35 member D3	N.A.	GO:0005769, GO:0005783, GO:0008643, GO:0015165, GO:0016020, GO:0016021, GO:0034219, GO:0070863, GO:0090481, GO:0097009	AT2G33470.1 glycolipid transfer protein 1	Q5M8T2|S35D3_HUMAN Solute carrier family 35 member D3	G7KQ77|G7KQ77_MEDTR Fructose-bisphosphate aldolase class-II protein	LotjaGi2g1v0333100_LC	128.288	103.936	116.011	665.794	298.086	257.343	LotjaGi2g1v0333100_LC	7.76405	1.81019	5.53e-09	7.71e-07	184	1
LotjaGi2g1v0341600	Transmembrane protein 45B	IPR006904 (Protein of unknown function DUF716 (TMEM45))	GO:0016020, GO:0016021	AT1G32127.1 plant viral-response family protein	Q3T130|TM45B_BOVIN Transmembrane protein 45B	A0A151THE3|A0A151THE3_CAJCA Transmembrane protein 45B	LotjaGi2g1v0341600	315.222	246.749	263.57	483.676	359.884	344.8	LotjaGi2g1v0341600	8.36701	0.525561	0.00594681	0.0838956	1819	1
LotjaGi2g1v0344000	Amino acid permease family protein	IPR002293 (Amino acid/polyamine transporter I)	GO:0016020, GO:0016021, GO:0022857, GO:0055085	AT1G31830.1 Amino acid permease family protein	Q9C6S5|PHSB_ARATH Probable polyamine transporter At1g31830	I3SAT1|I3SAT1_LOTJA Uncharacterized protein	LotjaGi2g1v0344000	909.012	885.439	997.292	1504.24	1593.43	1558.13	LotjaGi2g1v0344000	10.2309	0.737865	1.89e-07	1.78e-05	272	1
LotjaGi2g1v0344500	Ubiquinol oxidase	IPR002680 (Alternative oxidase)	GO:0009916, GO:0016020, GO:0016021, GO:0016491, GO:0046872, GO:0055114, GO:0070469, GO:0102721	AT3G22370.1 alternative oxidase 1A	Q07185|AOX1_SOYBN Ubiquinol oxidase 1, mitochondrial	I1JVV5|I1JVV5_SOYBN Ubiquinol oxidase	LotjaGi2g1v0344500	394.944	450.654	400.952	702.454	969.386	592.091	LotjaGi2g1v0344500	9.12921	0.860889	4.33e-06	0.000262464	424	1
LotjaGi2g1v0347100	Receptor-kinase, putative	IPR001611 (Leucine-rich repeat), IPR011009 (Protein kinase-like domain), IPR013210 (Leucine-rich repeat-containing N-terminal%2C plant-type), IPR032675 (Leucine-rich repeat domain%2C L domain-like)	GO:0000166, GO:0004672, GO:0004674, GO:0005524, GO:0006468, GO:0016020, GO:0016021, GO:0016301, GO:0016310, GO:0016491, GO:0016740, GO:0032440, GO:0055114	AT3G47570.1 Leucine-rich repeat protein kinase family protein	C0LGP4|Y3475_ARATH Probable LRR receptor-like serine/threonine-protein kinase At3g47570	G7K5D3|G7K5D3_MEDTR LRR receptor-like kinase family protein	LotjaGi2g1v0347100	4.58171	0.793405	0	11.8258	6.05866	9.04722	LotjaGi2g1v0347100	2.0038	2.32494	0.00676604	0.0923925	1880	1
LotjaGi2g1v0348000	Structural constituent of ribosome protein	IPR005134 (Uncharacterised protein family UPF0114)	GO:0016020, GO:0016021	AT4G19390.1 Uncharacterized protein family (UPF0114)	Q6ZWR6|SYNE1_MOUSE Nesprin-1	V7CIX1|V7CIX1_PHAVU Uncharacterized protein	LotjaGi2g1v0348000	118.208	110.283	106.853	295.645	159.949	199.039	LotjaGi2g1v0348000	7.28706	0.965044	0.00011352	0.003965	735	1
LotjaGi2g1v0348800	Pentatricopeptide repeat-containing protein	IPR002885 (Pentatricopeptide repeat)	N.A.	AT4G19220.1 Tetratricopeptide repeat (TPR)-like superfamily protein	O49680|PP324_ARATH Pentatricopeptide repeat-containing protein At4g19220, mitochondrial	A0A1J7I7J8|A0A1J7I7J8_LUPAN Uncharacterized protein	LotjaGi2g1v0348800	45.8171	49.9845	37.6528	109.98	78.7626	64.3358	LotjaGi2g1v0348800	5.93686	0.923238	0.0037564	0.0609572	1582	1
LotjaGi2g1v0353100	Mitochondrial carrier family	IPR018108 (Mitochondrial substrate/solute carrier), IPR023395 (Mitochondrial carrier domain)	GO:0016020, GO:0016021, GO:0055085	AT2G17270.1 phosphate transporter 3	3	best_blast_hit_sprot=sp|Q7DNC3|MPCP1_ARATH Mitochondrial phosphate carrier protein 1, mitochondrial	LotjaGi2g1v0353100	90.7179	106.316	129.241	143.092	172.066	243.27	LotjaGi2g1v0353100	7.15262	0.775283	0.0024078	0.0443304	1394	1
LotjaGi2g1v0353200	Monosaccharide-sensing protein 2	IPR005828 (Major facilitator%2C sugar transporter-like), IPR020846 (Major facilitator superfamily domain)	GO:0005215, GO:0016020, GO:0016021, GO:0022857, GO:0055085	AT3G51490.2 tonoplast monosaccharide transporter3	Q9SD00|MSSP3_ARATH Monosaccharide-sensing protein 3	G7K2K7|G7K2K7_MEDTR Tonoplast monosaccharide transporter 2	LotjaGi2g1v0353200	690.006	703.75	619.746	1117.54	1199.61	1496.81	LotjaGi2g1v0353200	9.85132	0.921586	8.88e-09	1.16e-06	197	1
LotjaGi2g1v0354200	Amino acid transporter, putative	IPR013057 (Amino acid transporter%2C transmembrane domain)	GO:0016020, GO:0016021	AT4G38250.1 Transmembrane amino acid transporter family protein	Q9SVG0|ANTL2_ARATH Amino acid transporter ANTL2	A0A0L9URX8|A0A0L9URX8_PHAAN Uncharacterized protein	LotjaGi2g1v0354200	1641.17	1445.58	1542.75	2661.99	2753.06	2536.24	LotjaGi2g1v0354200	10.9818	0.780331	1.74e-08	2.08e-06	215	1
LotjaGi2g1v0356200	Phosphoserine aminotransferase	IPR015424 (Pyridoxal phosphate-dependent transferase), IPR022278 (Phosphoserine aminotransferase)	GO:0003824, GO:0004648, GO:0006564, GO:0008483, GO:0008652, GO:0009570, GO:0016740	AT2G17630.1 Pyridoxal phosphate (PLP)-dependent transferases superfamily protein	Q9SHP0|SERB2_ARATH Phosphoserine aminotransferase 2, chloroplastic	A0A1J7HEK4|A0A1J7HEK4_LUPAN Uncharacterized protein	LotjaGi2g1v0356200	1945.4	1905.76	2108.56	5679.94	3564.92	2901.14	LotjaGi2g1v0356200	11.4696	1.02717	9.22e-07	7.02e-05	337	1
LotjaGi2g1v0356400	Serine acetyltransferase	IPR005881 (Serine O-acetyltransferase)	GO:0005737, GO:0006535, GO:0009001, GO:0016740	AT4G35640.1 serine acetyltransferase 3	2	best_blast_hit_sprot=sp|Q8W2B8|SAT4_ARATH Serine acetyltransferase 4	LotjaGi2g1v0356400	98.965	103.143	123.135	219.96	202.359	157.824	LotjaGi2g1v0356400	7.17786	0.834893	0.000220156	0.00680945	830	1
LotjaGi2g1v0357700	Lysine/histidine transporter	IPR013057 (Amino acid transporter%2C transmembrane domain)	GO:0016020, GO:0016021	AT1G47670.1 Transmembrane amino acid transporter family protein	Q9SX98|LHTL8_ARATH Lysine histidine transporter-like 8	G7JYU3|G7JYU3_MEDTR Transmembrane amino acid transporter family protein	LotjaGi2g1v0357700	3015.68	2637.28	2132.98	6054.82	4908.73	2412.59	LotjaGi2g1v0357700	11.7321	0.780718	0.00258499	0.0468657	1416	1
LotjaGi2g1v0361900	Zinc finger family protein	N.A.	GO:0003676, GO:0046872	AT3G45260.1 C2H2-like zinc finger protein	Q944L3|IDD9_ARATH Protein indeterminate-domain 9	G7JPG1|G7JPG1_MEDTR C2H2 and C2HC zinc finger protein, putative	LotjaGi2g1v0361900	358.29	364.173	293.082	1196.77	792.473	424.214	LotjaGi2g1v0361900	9.0275	1.24885	7.41e-06	0.000419263	454	1
LotjaGi2g1v0365100	AP2-like ethylene-responsive transcription factor	IPR016177 (DNA-binding domain)	GO:0003677, GO:0003700, GO:0005634, GO:0006351, GO:0006355, GO:0007275	AT2G28550.1 related to AP2.7	Q9SK03|RAP27_ARATH Ethylene-responsive transcription factor RAP2-7	A0A0L9V6P8|A0A0L9V6P8_PHAAN Uncharacterized protein	LotjaGi2g1v0365100	3710.27	3905.14	3993.24	4617.98	5604.26	5453.47	LotjaGi2g1v0365100	12.1346	0.433331	0.00221194	0.0415095	1368	1
LotjaGi2g1v0365500	Pseudo-response regulator	IPR010402 (CCT domain), IPR011006 (CheY-like superfamily)	GO:0000160, GO:0005634	AT5G02810.1 pseudo-response regulator 7	Q93WK5|APRR7_ARATH Two-component response regulator-like APRR7	A0A0B2P8M4|A0A0B2P8M4_GLYSO Two-component response regulator-like PRR37	LotjaGi2g1v0365500	1177.5	1505.09	859.91	2097.9	2187.18	2346.25	LotjaGi2g1v0365500	10.6579	0.90453	1.24e-06	9.01e-05	353	1
LotjaGi2g1v0367100	Ankyrin repeat-containing protein family	IPR020683 (Ankyrin repeat-containing domain), IPR026961 (PGG domain)	GO:0016020, GO:0016021	AT1G07710.1 Ankyrin repeat family protein	Q6AWW5|Y5262_ARATH Ankyrin repeat-containing protein At5g02620	A0A151TN11|A0A151TN11_CAJCA Ankyrin repeat-containing protein family	LotjaGi2g1v0367100	226.337	287.212	221.847	399.713	370.79	339.774	LotjaGi2g1v0367100	8.23458	0.594326	0.000950264	0.0218399	1117	1
LotjaGi2g1v0377200	Phospholipase D	IPR000008 (C2 domain), IPR001736 (Phospholipase D/Transphosphatidylase), IPR024632 (Phospholipase D%2C C-terminal), IPR025202 (Phospholipase D-like domain)	GO:0003824, GO:0004630, GO:0005509, GO:0016020, GO:0016042, GO:0016787, GO:0046470, GO:0070290	AT4G35790.2 phospholipase D delta	Q9C5Y0|PLDD1_ARATH Phospholipase D delta	A0A1J7HDZ2|A0A1J7HDZ2_LUPAN Uncharacterized protein	LotjaGi2g1v0377200	1150.01	1095.69	1226.26	1538.54	1657.65	1906.95	LotjaGi2g1v0377200	10.4544	0.555634	0.000183411	0.00585637	804	1
LotjaGi2g1v0378100	RING/U-box superfamily protein	IPR001841 (Zinc finger%2C RING-type)	GO:0016020, GO:0016021	AT4G35840.1 RING/U-box superfamily protein	Q8GT75|NIP1_ARATH NEP1-interacting protein 1	I3S719|I3S719_LOTJA Uncharacterized protein	LotjaGi2g1v0378100	215.34	184.07	160.788	431.642	261.734	297.553	LotjaGi2g1v0378100	7.95625	0.822845	0.000205153	0.00639799	823	1
LotjaGi2g1v0379900	Histidine kinase	IPR003594 (Histidine kinase-like ATPase%2C C-terminal domain), IPR003661 (Signal transduction histidine kinase%2C dimerisation/phosphoacceptor domain), IPR011006 (CheY-like superfamily)	GO:0000155, GO:0000160, GO:0005622, GO:0007165, GO:0016301, GO:0016310, GO:0016772, GO:0023014	AT2G17820.1 histidine kinase 1	Q9SXL4|AHK1_ARATH Histidine kinase 1	A0A0B2RSC6|A0A0B2RSC6_GLYSO Histidine kinase 1	LotjaGi2g1v0379900	803.632	669.633	747.969	885.754	1203.25	1342	LotjaGi2g1v0379900	9.84582	0.627271	0.000321408	0.00925021	892	1
LotjaGi2g1v0382500	Homeobox protein LUMINIDEPENDENS, putative	N.A.	GO:0003677, GO:0005634	AT1G19860.1 Zinc finger C-x8-C-x5-C-x3-H type family protein	Q7XM16|C3H30_ORYSJ Zinc finger CCCH domain-containing protein 30	K7K6H9|K7K6H9_SOYBN Uncharacterized protein	LotjaGi2g1v0382500	158.527	149.16	151.629	242.429	208.418	206.076	LotjaGi2g1v0382500	7.5165	0.516236	0.00706791	0.0954606	1900	1
LotjaGi2g1v0384700	Leucine-rich repeat receptor-like protein kinase	IPR001611 (Leucine-rich repeat), IPR032675 (Leucine-rich repeat domain%2C L domain-like)	GO:0016301, GO:0016310	AT5G66330.1 Leucine-rich repeat (LRR) family protein	Q9FRS6|PXL1_ARATH Leucine-rich repeat receptor-like protein kinase PXL1	C6ZRZ2|C6ZRZ2_SOYBN Leucine-rich repeat family protein	LotjaGi2g1v0384700	104.463	88.8613	94.6409	218.778	204.783	158.829	LotjaGi2g1v0384700	7.09283	1.01609	8.36e-06	0.000458755	468	1
LotjaGi2g1v0386300	Protein SHI RELATED SEQUENCE 1	IPR007818 (SHI protein family)	N.A.	AT3G51060.1 Lateral root primordium (LRP) protein-like protein	Q9XGX0|SHI_ARATH Protein SHORT INTERNODES	V7CMW6|V7CMW6_PHAVU Uncharacterized protein	LotjaGi2g1v0386300	42.1518	37.29	31.547	86.3285	54.528	71.3725	LotjaGi2g1v0386300	5.67691	0.935208	0.00359729	0.0594653	1553	1
LotjaGi2g1v0396000	Pathogenesis-related protein 1	IPR014044 (CAP domain)	GO:0005576	AT5G66590.1 CAP (Cysteine-rich secretory proteins, Antigen 5, and Pathogenesis-related 1 protein) superfamily protein	Q41495|ST14_SOLTU STS14 protein	I1J911|I1J911_SOYBN Uncharacterized protein	LotjaGi2g1v0396000	1095.03	1147.26	1137.73	2803.9	2033.29	1530.99	LotjaGi2g1v0396000	10.5948	0.91385	2.47e-06	0.00016373	387	1
LotjaGi2g1v0399000	Peroxidase	IPR010255 (Haem peroxidase)	GO:0004601, GO:0005576, GO:0006979, GO:0016491, GO:0020037, GO:0042744, GO:0046872, GO:0055114, GO:0098869	AT1G49570.1 Peroxidase superfamily protein	Q9FX85|PER10_ARATH Peroxidase 10	G7K821|G7K821_MEDTR Peroxidase	LotjaGi2g1v0399000	4.58171	4.76043	8.14116	46.1207	24.2346	19.0997	LotjaGi2g1v0399000	3.72054	2.35519	2.85e-05	0.00128303	571	1
LotjaGi2g1v0402700_LC	Myb family transcription factor family protein	IPR009057 (Homeobox domain-like)	GO:0003677, GO:0005634, GO:0006351, GO:0006355	AT5G08520.1 Duplicated homeodomain-like superfamily protein	Q9FNN6|SRM1_ARATH Transcription factor SRM1	C6TGE3|C6TGE3_SOYBN Putative uncharacterized protein	LotjaGi2g1v0402700_LC	228.169	237.228	271.711	436.373	289.604	377.973	LotjaGi2g1v0402700_LC	8.23213	0.582726	0.00252892	0.0459842	1411	1
LotjaGi2g1v0403600	AP2-like ethylene-responsive transcription factor	IPR016177 (DNA-binding domain)	GO:0003677, GO:0003700, GO:0005634, GO:0006351, GO:0006355, GO:0007275	AT4G36920.1 Integrase-type DNA-binding superfamily protein	P47927|AP2_ARATH Floral homeotic protein APETALA 2	V7CHF0|V7CHF0_PHAVU Uncharacterized protein	LotjaGi2g1v0403600	281.317	301.494	253.393	415.086	468.94	429.241	LotjaGi2g1v0403600	8.44837	0.651233	7.2e-05	0.00275407	671	1
LotjaGi2g1v0403700	Inosine-5'-monophosphate dehydrogenase	IPR000644 (CBS domain)	N.A.	AT4G36910.1 Cystathionine beta-synthase (CBS) family protein	O23193|CBSX1_ARATH CBS domain-containing protein CBSX1, chloroplastic	I3TA17|I3TA17_LOTJA Uncharacterized protein	LotjaGi2g1v0403700	193.348	192.797	187.247	309.836	252.04	296.548	LotjaGi2g1v0403700	7.8695	0.582169	0.00140125	0.0294861	1220	1
LotjaGi2g1v0406400	Pimeloyl-[acyl-carrier protein] methyl ester esterase	IPR029058 (Alpha/Beta hydrolase fold)	GO:0003824, GO:0005737, GO:0009102, GO:0016787, GO:0052689	AT4G37470.1 alpha/beta-Hydrolases superfamily protein	Q10J20|D14L_ORYSJ Probable esterase D14L	G7K3X2|G7K3X2_MEDTR Sigma factor sigb regulation rsbq-like protein	LotjaGi2g1v0406400	247.412	242.782	276.799	625.586	458.035	543.839	LotjaGi2g1v0406400	8.54078	1.08534	3.76e-10	6.57e-08	147	1
LotjaGi2g1v0408600	BTB/POZ and TAZ domain protein	IPR000197 (Zinc finger%2C TAZ-type), IPR011333 (SKP1/BTB/POZ domain)	GO:0003712, GO:0004402, GO:0005516, GO:0005634, GO:0005737, GO:0005774, GO:0006355, GO:0008270, GO:0009611, GO:0009651, GO:0009733, GO:0009739, GO:0009751, GO:0009753, GO:0016573, GO:0042542	AT5G67480.1 BTB and TAZ domain protein 4	Q9FJX5|BT4_ARATH BTB/POZ and TAZ domain-containing protein 4	I3TAA7|I3TAA7_LOTJA Uncharacterized protein	LotjaGi2g1v0408600	82.4708	94.4151	42.7411	186.848	147.831	94.4932	LotjaGi2g1v0408600	6.6772	0.966502	0.00406922	0.0640497	1631	1
LotjaGi2g1v0412100	Leucine-rich repeat receptor-like protein kinase	IPR032675 (Leucine-rich repeat domain%2C L domain-like)	GO:0004672, GO:0005524, GO:0006468, GO:0016020, GO:0016021, GO:0016301, GO:0016310	AT3G49750.1 receptor like protein 44	Q9LSI9|BIR2_ARATH Inactive LRR receptor-like serine/threonine-protein kinase BIR2	A0A0B2PZ36|A0A0B2PZ36_GLYSO Probably inactive leucine-rich repeat receptor-like protein kinase	LotjaGi2g1v0412100	300.56	279.278	303.258	410.356	522.257	467.44	LotjaGi2g1v0412100	8.53388	0.664837	5.61e-05	0.00223013	646	1
LotjaGi2g1v0413500	basic helix-loop-helix (bHLH) DNA-binding superfamily protein	IPR011598 (Myc-type, basic helix-loop-helix (bHLH) domain)	N.A.	AT4G37850.1 basic helix-loop-helix (bHLH) DNA-binding superfamily protein	Q9T072|BH025_ARATH Transcription factor bHLH25	C0JP20|C0JP20_LOTJA Putative basic helix-loop-helix protein BHLH18	LotjaGi2g1v0413500	613.949	447.48	773.41	981.543	964.539	1061.54	LotjaGi2g1v0413500	9.61296	0.71297	0.000130641	0.00447176	750	1
LotjaGi2g1v0414000	basic helix-loop-helix (bHLH) DNA-binding superfamily protein	IPR011598 (Myc-type, basic helix-loop-helix (bHLH) domain)	N.A.	AT4G37850.1 basic helix-loop-helix (bHLH) DNA-binding superfamily protein	Q9T072|BH025_ARATH Transcription factor bHLH25	C0JP22|C0JP22_LOTJA Putative basic helix-loop-helix protein BHLH17	LotjaGi2g1v0414000	440.761	268.171	434.534	490.771	722.192	968.053	LotjaGi2g1v0414000	9.04003	0.931588	0.000131428	0.00448771	751	1
LotjaGi2g1v0417000	tRNA modification GTPase MnmE	IPR027417 (P-loop containing nucleoside triphosphate hydrolase)	GO:0000166, GO:0003924, GO:0005525, GO:0005622, GO:0005737, GO:0006400, GO:0008033, GO:0016787, GO:0046872	AT1G33970.1 P-loop containing nucleoside triphosphate hydrolases superfamily protein	F4HT21|IAN9_ARATH Immune-associated nucleotide-binding protein 9	I3SDB7|I3SDB7_LOTJA Uncharacterized protein	LotjaGi2g1v0417000	867.776	748.974	756.11	1264.18	993.62	1020.33	LotjaGi2g1v0417000	9.86057	0.466244	0.00294206	0.0510328	1480	1
LotjaGi2g1v0417500	senescence-associated family protein (DUF581)	IPR007650 (Zf-FLZ domain)	N.A.	AT5G47060.1 hypothetical protein (DUF581)	Q8LGS1|MARD1_ARATH Protein MARD1	I3T1V8|I3T1V8_LOTJA Uncharacterized protein	LotjaGi2g1v0417500	1126.18	1088.55	1324.97	1539.72	1902.42	1455.6	LotjaGi2g1v0417500	10.4387	0.468485	0.00333609	0.0561233	1526	1
LotjaGi2g1v0417900	Beta-amylase	IPR001554 (Glycoside hydrolase%2C family 14), IPR017853 (Glycoside hydrolase superfamily)	N.A.	AT4G17090.1 chloroplast beta-amylase	O23553|BAM3_ARATH Beta-amylase 3, chloroplastic	A0A151TJ74|A0A151TJ74_CAJCA Beta-amylase	LotjaGi2g1v0417900	116.375	92.0349	133.311	261.351	191.454	297.553	LotjaGi2g1v0417900	7.39909	1.13476	1.14e-06	8.44e-05	348	1
LotjaGi2g1v0425900	Thylakoid lumenal protein, chloroplastic	IPR001646 (Pentapeptide repeat)	N.A.	AT1G12250.2 Pentapeptide repeat-containing protein	Q8H1Q1|TL203_ARATH Thylakoid lumenal protein TL20.3, chloroplastic	I3SK82|I3SK82_LOTJA Uncharacterized protein	LotjaGi2g1v0425900	2.74903	3.17362	3.05293	18.9213	18.176	16.084	LotjaGi2g1v0425900	2.86446	2.56684	7.78e-06	0.000434131	460	1
LotjaGi2g1v0427200	Deoxyribodipyrimidine photo-lyase	IPR008148 (DNA photolyase class 2)	N.A.	AT1G12370.2 photolyase 1	Q9SB00|PHR_ARATH Deoxyribodipyrimidine photo-lyase	G7KG67|G7KG67_MEDTR CPD photolyase	LotjaGi2g1v0427200	9.16342	7.93405	13.2294	29.5645	39.9872	28.1469	LotjaGi2g1v0427200	4.18143	1.68774	0.000104147	0.00368272	726	1
LotjaGi2g1v0429400	Anthocyanidin synthase	IPR005123 (Oxoglutarate/iron-dependent dioxygenase), IPR026992 (Non-haem dioxygenase N-terminal domain)	GO:0016491, GO:0046872, GO:0050589, GO:0055114	AT4G22880.1 leucoanthocyanidin dioxygenase	P51091|LDOX_MALDO Leucoanthocyanidin dioxygenase	K9JZ66|K9JZ66_ONOVI Anthocyanidin synthase	LotjaGi2g1v0429400	204.344	86.4811	134.329	386.704	356.249	205.07	LotjaGi2g1v0429400	7.72535	1.15694	0.000139073	0.00470393	759	1
LotjaGi2g1v0432900	O-glucosyltransferase rumi-like protein	IPR006598 (Lipopolysaccharide-modifying protein)	GO:0016020, GO:0016021, GO:0016740	AT5G23850.1 O-glucosyltransferase rumi-like protein (DUF821)	B0X1Q4|RUMI_CULQU O-glucosyltransferase rumi homolog	I1JA60|I1JA60_SOYBN Uncharacterized protein	LotjaGi2g1v0432900	644.189	602.194	632.975	885.754	1082.08	710.71	LotjaGi2g1v0432900	9.54667	0.511207	0.00274563	0.048909	1441	1
LotjaGi2g1v0435100_LC	Holliday junction ATP-dependent DNA helicase RuvA	N.A.	GO:0000166, GO:0003677, GO:0003678, GO:0004386, GO:0005524, GO:0006281, GO:0006310, GO:0006974, GO:0009378, GO:0009379, GO:0009432, GO:0016787, GO:0032508	AT3G54910.1 RNI-like superfamily protein	Q9NYQ8|FAT2_HUMAN Protocadherin Fat 2	A0A0L9VQB2|A0A0L9VQB2_PHAAN Uncharacterized protein	LotjaGi2g1v0435100_LC	14.6615	30.1494	13.2294	53.2162	44.8341	37.1941	LotjaGi2g1v0435100_LC	4.88424	1.22044	0.00366595	0.0601555	1564	1
LotjaGi2g1v0443200	Scarecrow-like transcription factor 3 family protein	IPR005202 (Transcription factor GRAS)	GO:0000989, GO:0003700, GO:0005634, GO:0006351, GO:0006355, GO:0009739, GO:0043565	AT1G50420.1 scarecrow-like 3	Q9LPR8|SCL3_ARATH Scarecrow-like protein 3	G7K9A5|G7K9A5_MEDTR GRAS family transcription factor	LotjaGi2g1v0443200	81.5545	84.8943	88.5351	160.831	172.066	166.871	LotjaGi2g1v0443200	6.89473	0.970853	9.75e-06	0.000521215	480	1
LotjaGi2g1v0444900	Photosystem II 22 kDa protein	N.A.	GO:0009507, GO:0016020, GO:0016021	AT1G71500.1 Rieske (2Fe-2S) domain-containing protein	P51355|YCF17_PORPU Uncharacterized protein ycf17	A0A151SCU8|A0A151SCU8_CAJCA Uncharacterized protein	LotjaGi2g1v0444900	179.603	153.92	177.07	293.28	294.451	310.621	LotjaGi2g1v0444900	7.81862	0.815106	6.21e-06	0.000358526	445	1
LotjaGi2g1v0446000	Cytochrome c	IPR009056 (Cytochrome c-like domain)	GO:0005739, GO:0009055, GO:0020037, GO:0022900, GO:0046872, GO:0055114, GO:0070469	AT4G10040.1 cytochrome c-2	P00052|CYC_VIGRR Cytochrome c	I3SL85|I3SL85_LOTJA Uncharacterized protein	LotjaGi2g1v0446000	1313.12	1232.95	1380.94	1759.68	1897.57	1953.2	LotjaGi2g1v0446000	10.6116	0.514684	0.000234124	0.00721539	833	1
LotjaGi2g1v0449300	Chalcone synthase	IPR016039 (Thiolase-like)	GO:0003824, GO:0008152, GO:0009058, GO:0016210, GO:0016740, GO:0016746, GO:0016747	AT5G13930.1 Chalcone and stilbene synthase family protein	P23569|CHSY_PUEML Chalcone synthase	I3S104|I3S104_LOTJA Uncharacterized protein	LotjaGi2g1v0449300	7963.02	9063.85	9393.88	31952.2	18875.2	14667.6	LotjaGi2g1v0449300	13.7593	1.30971	1.64e-08	1.98e-06	213	1
LotjaGi2g1v0450000	4-coumarate:CoA ligase-like protein	IPR000873 (AMP-dependent synthetase/ligase), IPR025110 (AMP-binding enzyme C-terminal domain)	GO:0003824, GO:0008152, GO:0016874	AT1G65060.1 4-coumarate:CoA ligase 3	P31687|4CL2_SOYBN 4-coumarate--CoA ligase 2	Q8S5C2|Q8S5C2_SOYBN 4-coumarate:CoA ligase isoenzyme 3	LotjaGi2g1v0450000	2873.65	2838.8	2552.25	4581.32	3838.77	3448	LotjaGi2g1v0450000	11.6888	0.522052	0.0005512	0.0142789	991	1
LotjaGi2g1v0450600	Cytochrome P450 family protein	IPR001128 (Cytochrome P450)	GO:0004497, GO:0005506, GO:0016491, GO:0016705, GO:0020037, GO:0046872, GO:0055114	AT2G45550.1 cytochrome P450, family 76, subfamily C, polypeptide 4	Q8VWZ7|C76B6_CATRO Geraniol 8-hydroxylase	G7K566|G7K566_MEDTR Cytochrome P450 family 71 protein	LotjaGi2g1v0450600	1487.22	1754.22	1250.69	5419.77	2747	1629.51	LotjaGi2g1v0450600	11.1106	1.12483	0.000315295	0.00911515	888	1
LotjaGi2g1v0451900	Chalcone synthase	IPR016039 (Thiolase-like)	GO:0003824, GO:0008152, GO:0009058, GO:0016210, GO:0016740, GO:0016746, GO:0016747	AT5G13930.1 Chalcone and stilbene synthase family protein	P23569|CHSY_PUEML Chalcone synthase	I3S104|I3S104_LOTJA Uncharacterized protein	LotjaGi2g1v0451900	2650.06	3184.73	2734.41	10733.1	5472.18	4259.23	LotjaGi2g1v0451900	12.1079	1.25589	1.97e-06	0.000135631	373	1
LotjaGi2g1v0456100	Sugar transporter, putative	IPR005828 (Major facilitator%2C sugar transporter-like), IPR020846 (Major facilitator superfamily domain)	GO:0005215, GO:0008643, GO:0016020, GO:0016021, GO:0016491, GO:0022857, GO:0032440, GO:0055085, GO:0055114	AT5G26340.1 Major facilitator superfamily protein	Q94AZ2|STP13_ARATH Sugar transport protein 13	V7CJU4|V7CJU4_PHAVU Uncharacterized protein	LotjaGi2g1v0456100	882.438	963.986	947.427	2631.24	1040.88	1143.97	LotjaGi2g1v0456100	10.2559	0.785608	0.00434256	0.0669161	1666	1
LotjaGi2g1v0459400	Magnesium transporter MRS2-like protein	N.A.	GO:0005773, GO:0015095, GO:0016020, GO:0016021, GO:0030001, GO:0046873, GO:0055085, GO:1903830	AT3G19640.1 magnesium transporter 4	Q9LJN2|MRS23_ARATH Magnesium transporter MRS2-3	I3T7I2|I3T7I2_LOTJA Uncharacterized protein	LotjaGi2g1v0459400	485.662	516.506	468.116	756.852	667.664	563.944	LotjaGi2g1v0459400	9.1547	0.435557	0.00636969	0.0882476	1853	1
LotjaGi2g1v0459500_LC	Glycine-rich protein	N.A.	N.A.	AT2G41420.1 proline-rich family protein	Q8S8M0|CYT1A_ARATH Cysteine-rich and transmembrane domain-containing protein A	A0A068TMW8|A0A068TMW8_COFCA Uncharacterized protein	LotjaGi2g1v0459500_LC	570.881	613.302	621.781	976.813	847.001	775.046	LotjaGi2g1v0459500_LC	9.49615	0.525109	0.000569799	0.0146425	999	1
LotjaGi3g1v0001800	4-coumarate:CoA ligase-like protein	IPR000873 (AMP-dependent synthetase/ligase), IPR025110 (AMP-binding enzyme C-terminal domain)	GO:0003824, GO:0008152, GO:0016874	AT3G21240.1 4-coumarate:CoA ligase 2	O24145|4CL1_TOBAC 4-coumarate--CoA ligase 1	G7ZYW6|G7ZYW6_MEDTR 4-coumarate:CoA ligase-like protein	LotjaGi3g1v0001800	637.774	604.574	645.187	697.723	843.366	1036.41	LotjaGi3g1v0001800	9.52206	0.449468	0.00727737	0.0975077	1916	1
LotjaGi3g1v0002700	Cytochrome P450	IPR001128 (Cytochrome P450)	GO:0004497, GO:0005506, GO:0016020, GO:0016021, GO:0016491, GO:0016705, GO:0020037, GO:0046872, GO:0055114	AT5G25900.1 GA requiring 3	Q93ZB2|KO1_ARATH Ent-kaurene oxidase, chloroplastic	A0A151S6N4|A0A151S6N4_CAJCA Ent-kaurene oxidase	LotjaGi3g1v0002700	399.525	399.876	409.093	568.822	628.889	591.085	LotjaGi3g1v0002700	8.93692	0.565778	0.000146548	0.00490507	767	1
LotjaGi3g1v0004300	Non-specific serine/threonine protein kinase	IPR004041 (NAF domain), IPR011009 (Protein kinase-like domain)	GO:0000166, GO:0004672, GO:0004674, GO:0005524, GO:0006468, GO:0007165, GO:0016301, GO:0016310, GO:0016740	AT5G10930.1 CBL-interacting protein kinase 5	Q9LEU7|CIPK5_ARATH CBL-interacting serine/threonine-protein kinase 5	Q53VD9|Q53VD9_LOTJA Non-specific serine/threonine protein kinase	LotjaGi3g1v0004300	1269.13	887.026	1395.19	2984.84	3074.16	2710.15	LotjaGi3g1v0004300	10.8612	1.30407	8.65e-14	3.04e-11	73	1
LotjaGi3g1v0004700	Aquaporin-1	IPR000425 (Major intrinsic protein), IPR023271 (Aquaporin-like)	GO:0003094, GO:0003097, GO:0005223, GO:0005267, GO:0005372, GO:0005634, GO:0005886, GO:0005887, GO:0005901, GO:0005903, GO:0006182, GO:0006813, GO:0006833, GO:0006884, GO:0008519, GO:0009925, GO:0015079, GO:0015168, GO:0015250, GO:0015267, GO:0015670, GO:0015696, GO:0015793, GO:0016020, GO:0016021, GO:0016323, GO:0016324, GO:0019233, GO:0019725, GO:0020003, GO:0021670, GO:0022857, GO:0030104, GO:…	AT1G80760.1 NOD26-like intrinsic protein 6	1	best_blast_hit_sprot=sp|Q9SAI4|NIP61_ARATH Aquaporin NIP6-1	LotjaGi3g1v0004700	29.323	15.0747	21.3705	30.7471	78.7626	65.3411	LotjaGi3g1v0004700	5.15969	1.41066	0.00130656	0.0280451	1196	1
LotjaGi3g1v0004900	Chaperone protein TorD	N.A.	GO:0005737, GO:0051259	AT2G01640.1 ribosome biogenesis protein	A9MJV6|TORD_SALAR Chaperone protein TorD	I3SP06|I3SP06_LOTJA Uncharacterized protein	LotjaGi3g1v0004900	142.949	110.283	133.311	190.396	193.877	209.091	LotjaGi3g1v0004900	7.31867	0.618285	0.002737	0.0487946	1440	1
LotjaGi3g1v0005100	Ethylene-responsive transcription factor	IPR016177 (DNA-binding domain)	GO:0003677, GO:0003700, GO:0005634, GO:0006351, GO:0006355	AT5G25190.1 Integrase-type DNA-binding superfamily protein	Q94AW5|ERF03_ARATH Ethylene-responsive transcription factor ERF003	C6T5S0|C6T5S0_SOYBN Putative uncharacterized protein	LotjaGi3g1v0005100	53.1479	30.1494	29.5117	85.1459	61.7983	68.3568	LotjaGi3g1v0005100	5.69901	0.932474	0.00660204	0.0908781	1865	1
LotjaGi3g1v0008400	Leucine-rich repeat receptor-like protein kinase family protein, putative	IPR001611 (Leucine-rich repeat), IPR025875 (Leucine rich repeat 4), IPR032675 (Leucine-rich repeat domain%2C L domain-like)	GO:0004672, GO:0005524, GO:0006468, GO:0016301, GO:0016310	AT1G80080.1 Leucine-rich repeat (LRR) family protein	Q9SSD1|TMM_ARATH Protein TOO MANY MOUTHS	A0A0R0GYX9|A0A0R0GYX9_SOYBN Uncharacterized protein	LotjaGi3g1v0008400	0.916342	3.17362	0	80.4156	18.176	2.01049	LotjaGi3g1v0008400	2.75734	4.62043	0.000131457	0.00448771	752	1
LotjaGi3g1v0008900	Tetratricopeptide repeat (TPR)-like superfamily protein	IPR011990 (Tetratricopeptide-like helical domain)	N.A.	AT5G20190.1 Tetratricopeptide repeat (TPR)-like superfamily protein	Q58208|Y798_METJA TPR repeat-containing protein MJ0798	I3S715|I3S715_LOTJA Uncharacterized protein	LotjaGi3g1v0008900	1943.56	1573.32	1376.87	6705.24	5426.14	3839.04	LotjaGi3g1v0008900	11.525	1.70639	5.59e-17	2.87e-14	50	1
LotjaGi3g1v0010800	Metallothiol transferase fosB	IPR029068 (Glyoxalase/Bleomycin resistance protein/Dihydroxybiphenyl dioxygenase)	GO:0016740	AT1G80160.3 Lactoylglutathione lyase / glyoxalase I family protein	A4IS40|FOSB_GEOTN Metallothiol transferase FosB	B9RV37|B9RV37_RICCO Lactoylglutathione lyase, putative	LotjaGi3g1v0010800	503.988	492.704	446.746	1425.01	1148.72	907.738	LotjaGi3g1v0010800	9.54543	1.27019	1.01e-12	3.08e-10	84	1
LotjaGi3g1v0012900	ADP,ATP carrier protein	IPR004667 (ADP/ATP carrier protein), IPR020846 (Major facilitator superfamily domain)	GO:0000166, GO:0005471, GO:0005524, GO:0006862, GO:0009507, GO:0009536, GO:0015866, GO:0015867, GO:0016020, GO:0016021, GO:0031969	AT1G80300.1 nucleotide transporter 1	Q39002|TLC1_ARATH ADP,ATP carrier protein 1, chloroplastic	A0A1J7HN67|A0A1J7HN67_LUPAN Uncharacterized protein	LotjaGi3g1v0012900	1564.2	1424.16	1448.11	2496.43	2355.61	2249.74	LotjaGi3g1v0012900	10.8696	0.67877	8.98e-07	6.88e-05	335	1
LotjaGi3g1v0021200	Malic enzyme	IPR012301 (Malic enzyme%2C N-terminal domain), IPR016040 (NAD(P)-binding domain)	GO:0004470, GO:0004471, GO:0004473, GO:0006090, GO:0006108, GO:0009507, GO:0016491, GO:0046872, GO:0051287, GO:0055114	AT1G79750.1 NADP-malic enzyme 4	P36444|MAOC_FLAPR NADP-dependent malic enzyme, chloroplastic	I1MCU4|I1MCU4_SOYBN Malic enzyme	LotjaGi3g1v0021200	3588.4	3494.95	3687.94	4600.24	4976.58	5327.81	LotjaGi3g1v0021200	12.0442	0.468571	0.000611514	0.0155319	1009	1
LotjaGi3g1v0039200	Udp-glucose 4,6-dehydratase	IPR016040 (NAD(P)-binding domain), IPR029903 (RmlD-like substrate binding domain)	GO:0016829, GO:0050377	AT1G78570.1 rhamnose biosynthesis 1	Q9SYM5|RHM1_ARATH Trifunctional UDP-glucose 4,6-dehydratase/UDP-4-keto-6-deoxy-D-glucose 3,5-epimerase/UDP-4-keto-L-rhamnose-reductase RHM1	A0A1J7GF13|A0A1J7GF13_LUPAN Uncharacterized protein	LotjaGi3g1v0039200	1804.28	1666.94	2053.61	3164.59	3264.41	5616.32	LotjaGi3g1v0039200	11.409	1.12447	6.14e-08	6.52e-06	242	1
LotjaGi3g1v0039400	Trehalose-6-phosphate synthase	IPR001830 (Glycosyl transferase%2C family 20), IPR003337 (Trehalose-phosphatase), IPR023214 (HAD-like domain)	GO:0003824, GO:0003825, GO:0005992	AT1G78580.1 trehalose-6-phosphate synthase	Q9SYM4|TPS1_ARATH Alpha,alpha-trehalose-phosphate synthase [UDP-forming] 1	K7MCQ5|K7MCQ5_SOYBN Uncharacterized protein	LotjaGi3g1v0039400	337.214	354.652	426.393	500.232	553.762	538.812	LotjaGi3g1v0039400	8.79723	0.510317	0.00146098	0.0306173	1225	1
LotjaGi3g1v0042000	Phosphoenolpyruvate carboxylase	IPR021135 (Phosphoenolpyruvate carboxylase)	GO:0003824, GO:0006099, GO:0008964, GO:0015977, GO:0016829	AT3G14940.1 phosphoenolpyruvate carboxylase 3	Q02909|CAPP1_SOYBN Phosphoenolpyruvate carboxylase, housekeeping isozyme	Q8H945|Q8H945_LOTJA Phosphoenolpyruvate carboxylase	LotjaGi3g1v0042000	4690.76	4962.75	4480.69	6463.99	6423.39	6221.47	LotjaGi3g1v0042000	12.4195	0.435052	0.00118122	0.0259848	1167	1
LotjaGi3g1v0046700	Glycosyltransferase	IPR002213 (UDP-glucuronosyl/UDP-glucosyltransferase)	GO:0008152, GO:0016740, GO:0016757, GO:0016758, GO:0043231, GO:0080043, GO:0080044	AT2G18570.1 UDP-Glycosyltransferase superfamily protein	Q40287|UFOG5_MANES Anthocyanidin 3-O-glucosyltransferase 5	I1KDT9|I1KDT9_SOYBN Glycosyltransferase	LotjaGi3g1v0046700	60.4786	57.9185	47.8293	180.935	126.02	54.2833	LotjaGi3g1v0046700	6.35194	1.1198	0.003307	0.0557435	1523	1
LotjaGi3g1v0047300	Core-2/I-branching beta-1,6-N-acetylglucosaminyltransferase family protein	IPR003406 (Glycosyl transferase%2C family 14)	N.A.	AT3G15350.1 Core-2/I-branching beta-1,6-N-acetylglucosaminyltransferase family protein	Q9FLD7|GT14A_ARATH Beta-glucuronosyltransferase GlcAT14A	A0A151RIJ8|A0A151RIJ8_CAJCA Xylosyltransferase 2	LotjaGi3g1v0047300	0	1.58681	1.01764	9.46066	9.69386	4.02099	LotjaGi3g1v0047300	1.37279	3.15355	0.000978743	0.0223146	1126	1
LotjaGi3g1v0053500	LURP-one-like protein	IPR025659 (Tubby C-terminal-like domain)	N.A.	AT2G38640.1 LURP-one-like protein (DUF567)	Q9ZVI6|LOR8_ARATH Protein LURP-one-related 8	B9IGZ0|B9IGZ0_POPTR Uncharacterized protein	LotjaGi3g1v0053500	1579.77	1517.78	1405.37	3738.14	2921.49	2006.47	LotjaGi3g1v0053500	11.0239	0.944521	1.51e-06	0.000107657	359	1
LotjaGi3g1v0057500	Disease resistance protein (TIR-NBS-LRR class), putative	IPR000157 (Toll/interleukin-1 receptor homology (TIR) domain), IPR002182 (NB-ARC), IPR011991 (Winged helix-turn-helix DNA-binding domain), IPR027417 (P-loop containing nucleoside triphosphate hydrolase), IPR032675 (Leucine-rich repeat domain%2C L domain-like)	GO:0007165, GO:0043531	AT5G17680.2 disease resistance protein (TIR-NBS-LRR class)	Q40392|TMVRN_NICGU TMV resistance protein N	A0A0S3R8N0|A0A0S3R8N0_PHAAN Uncharacterized protein	LotjaGi3g1v0057500	323.469	344.338	239.146	434.008	407.142	445.324	LotjaGi3g1v0057500	8.49208	0.504323	0.00467462	0.0707582	1696	1
LotjaGi3g1v0061400	Carotenoid cleavage dioxygenase	IPR004294 (Carotenoid oxygenase)	GO:0016702, GO:0046872, GO:0051213, GO:0055114	AT3G63520.1 carotenoid cleavage dioxygenase 1	Q8LP17|CCD1_PEA Carotenoid 9,10(9',10')-cleavage dioxygenase 1	B5BLW2|B5BLW2_MEDTR Carotenoid cleavage dioxygenase	LotjaGi3g1v0061400	1164.67	990.962	1289.36	2213.79	2491.32	2494.02	LotjaGi3g1v0061400	10.697	1.06332	2.08e-12	5.67e-10	93	1
LotjaGi3g1v0063500	Ethylene-responsive transcription factor	IPR016177 (DNA-binding domain)	GO:0003677, GO:0003700, GO:0005634, GO:0006351, GO:0006355	AT2G44940.1 Integrase-type DNA-binding superfamily protein	Q8LBQ7|ERF34_ARATH Ethylene-responsive transcription factor ERF034	I1JMV1|I1JMV1_SOYBN Uncharacterized protein	LotjaGi3g1v0063500	394.027	531.581	529.175	726.105	604.654	810.229	LotjaGi3g1v0063500	9.20036	0.557473	0.00128317	0.027621	1192	1
LotjaGi3g1v0065400	Glycosyltransferase	IPR002213 (UDP-glucuronosyl/UDP-glucosyltransferase)	GO:0008152, GO:0016020, GO:0016021, GO:0016740, GO:0016757, GO:0016758	AT4G01070.1 UDP-Glycosyltransferase superfamily protein	Q9AR73|HQGT_RAUSE Hydroquinone glucosyltransferase	A0A072U709|A0A072U709_MEDTR Glycosyltransferase	LotjaGi3g1v0065400	603.87	644.244	562.757	1222.79	1187.5	1075.61	LotjaGi3g1v0065400	9.70993	0.944848	1.3e-10	2.55e-08	131	1
LotjaGi3g1v0067400_LC	Albumin-2 protein	IPR000585 (Hemopexin-like domain)	GO:0046872	AT3G18660.1 plant glycogenin-like starch initiation protein 1	P08688|ALB2_PEA Albumin-2	Q1RU99|Q1RU99_MEDTR Albumin-2 protein	LotjaGi3g1v0067400_LC	9.16342	30.9428	6.10587	460.024	142.984	102.535	LotjaGi3g1v0067400_LC	5.91143	3.93239	1.83e-10	3.4e-08	138	1
LotjaGi3g1v0069200	Pentatricopeptide repeat-containing protein family	IPR002885 (Pentatricopeptide repeat), IPR011990 (Tetratricopeptide-like helical domain)	N.A.	AT1G02150.1 Tetratricopeptide repeat (TPR)-like superfamily protein	Q8LPS6|PPR3_ARATH Pentatricopeptide repeat-containing protein At1g02150	A0A151R328|A0A151R328_CAJCA Pentatricopeptide repeat-containing protein family	LotjaGi3g1v0069200	119.125	127.738	120.082	179.752	190.242	173.908	LotjaGi3g1v0069200	7.21835	0.567784	0.00536243	0.0783073	1758	1
LotjaGi3g1v0076300	Stem-specific protein TSJT1	IPR024286 (Domain of unknown function DUF3700), IPR029055 (Nucleophile aminohydrolases%2C N-terminal)	GO:0004066, GO:0016874	AT4G27450.1 aluminum induced protein with YGL and LRDR motifs	P24805|TSJT1_TOBAC Stem-specific protein TSJT1	A0A151SR83|A0A151SR83_CAJCA Stem-specific protein TSJT1	LotjaGi3g1v0076300	2397.15	2026.36	1673.01	6221.56	5105.03	2769.46	LotjaGi3g1v0076300	11.5934	1.20923	6.67e-07	5.35e-05	320	1
LotjaGi3g1v0077100	NAC domain protein	IPR003441 (NAC domain)	GO:0003677, GO:0005634, GO:0006351, GO:0006355	AT3G15500.1 NAC domain containing protein 3	Q9LDY8|NAC55_ARATH NAC domain-containing protein 55	A0A1B0QX13|A0A1B0QX13_9FABA NAC4	LotjaGi3g1v0077100	1369.02	1781.99	1465.41	2780.25	2292.6	2745.33	LotjaGi3g1v0077100	10.9676	0.760061	1.14e-06	8.44e-05	347	1
LotjaGi3g1v0078100	Late embryogenesis abundant protein-related	IPR009646 (Root cap)	N.A.	AT5G54370.1 Late embryogenesis abundant (LEA) protein-like protein	Q03647|MEL_SACCA Alpha-galactosidase	I3SIK9|I3SIK9_LOTJA Uncharacterized protein	LotjaGi3g1v0078100	32.072	6.34724	12.2117	22.4691	95.7268	67.3516	LotjaGi3g1v0078100	5.01383	1.8737	0.00223078	0.0418019	1370	1
LotjaGi3g1v0079200	Dynein light chain family protein	IPR001372 (Dynein light chain%2C type 1/2)	GO:0003774, GO:0005737, GO:0005856, GO:0005868, GO:0005874, GO:0007017, GO:0008092, GO:0010970, GO:0030286, GO:0045505, GO:0051959, GO:0060271, GO:2000582	AT4G27360.1 Dynein light chain type 1 family protein	O02414|DYL1_HELCR Dynein light chain LC6, flagellar outer arm	V7AI56|V7AI56_PHAVU Uncharacterized protein	LotjaGi3g1v0079200	0.916342	0.793405	2.03529	24.8342	18.176	7.03673	LotjaGi3g1v0079200	2.19013	3.74023	4.64e-06	0.000278148	428	1
LotjaGi3g1v0079300_LC	Wound-responsive family protein	IPR022251 (Protein of unknown function wound-induced)	N.A.	AT4G10265.1 Wound-responsive family protein	Q6BPI8|TOF1_DEBHA Topoisomerase 1-associated factor 1	A0A151SVK1|A0A151SVK1_CAJCA Uncharacterized protein	LotjaGi3g1v0079300_LC	895.267	783.09	835.486	2264.64	1823.66	1321.9	LotjaGi3g1v0079300_LC	10.2636	1.10579	3.87e-09	5.58e-07	178	1
LotjaGi3g1v0082400	Transcription factor	IPR004827 (Basic-leucine zipper domain)	GO:0003677, GO:0003700, GO:0005634, GO:0006355	AT3G17609.2 HY5-homolog	Q8W191|HYH_ARATH Transcription factor HY5-like	I3T9L5|I3T9L5_LOTJA Uncharacterized protein	LotjaGi3g1v0082400	13.7451	9.52085	11.1941	29.5645	32.7168	24.1259	LotjaGi3g1v0082400	4.185	1.32623	0.00216325	0.0408516	1358	1
LotjaGi3g1v0088500	ATP synthase subunit alpha	IPR008479 (Protein of unknown function DUF760)	GO:0000166, GO:0005524, GO:0005886, GO:0006754, GO:0006811, GO:0015986, GO:0016020, GO:0016787, GO:0032559, GO:0045261, GO:0046034, GO:0046933, GO:0099132, GO:1902600	AT3G07310.1 phosphoserine aminotransferase, putative (DUF760)	Q9LVJ0|UVB31_ARATH UV-B-induced protein At3g17800, chloroplastic	I1JM64|I1JM64_SOYBN Uncharacterized protein	LotjaGi3g1v0088500	1241.64	1411.47	1147.9	1961.9	1815.17	1474.7	LotjaGi3g1v0088500	10.5404	0.466421	0.00332026	0.0558935	1525	1
LotjaGi3g1v0089800	FBD-associated F-box protein	IPR001810 (F-box domain), IPR006566 (FBD domain)	N.A.	AT3G14710.1 RNI-like superfamily protein	Q9LUC4|FDL43_ARATH F-box/FBD/LRR-repeat protein At3g14710	K7MDK6|K7MDK6_SOYBN Uncharacterized protein	LotjaGi3g1v0089800	33.9047	22.2153	15.2647	62.6768	75.1274	137.719	LotjaGi3g1v0089800	5.54682	1.94849	1.97e-06	0.000135631	371	1
LotjaGi3g1v0091200	Glycosyltransferase	IPR002213 (UDP-glucuronosyl/UDP-glucosyltransferase)	GO:0008152, GO:0016740, GO:0016757, GO:0016758	AT1G22340.1 UDP-glucosyl transferase 85A7	F8WKW1|UGT2_GARJA 7-deoxyloganetin glucosyltransferase	V7BM88|V7BM88_PHAVU Glycosyltransferase	LotjaGi3g1v0091200	1439.57	1076.65	1875.52	3117.29	3209.88	3010.72	LotjaGi3g1v0091200	11.0598	1.0883	3.53e-09	5.18e-07	175	1
LotjaGi3g1v0091600	Cytochrome P450	IPR001128 (Cytochrome P450)	GO:0004497, GO:0005506, GO:0016020, GO:0016021, GO:0016491, GO:0016705, GO:0020037, GO:0046872, GO:0055114	AT3G26330.1 cytochrome P450, family 71, subfamily B, polypeptide 37	H2DH18|C7A12_PANGI Cytochrome P450 CYP736A12	A0A0N9XF29|A0A0N9XF29_LOTJA Cytochrome P450	LotjaGi3g1v0091600	2796.68	1696.3	3615.69	4552.94	7143.16	8677.29	LotjaGi3g1v0091600	12.0649	1.32915	4.31e-07	3.67e-05	301	1
LotjaGi3g1v0092000	Glycosyltransferase	IPR002213 (UDP-glucuronosyl/UDP-glucosyltransferase)	GO:0008152, GO:0016740, GO:0016757, GO:0016758	AT1G22340.1 UDP-glucosyl transferase 85A7	F8WKW1|UGT2_GARJA 7-deoxyloganetin glucosyltransferase	V7BM88|V7BM88_PHAVU Glycosyltransferase	LotjaGi3g1v0092000	430.681	334.817	577.004	1001.65	960.904	922.817	LotjaGi3g1v0092000	9.35766	1.10383	4.05e-09	5.81e-07	179	1
LotjaGi3g1v0093000	Glycosyltransferase	N.A.	GO:0008152, GO:0016740, GO:0016757, GO:0016758	AT1G22340.1 UDP-glucosyl transferase 85A7	F8WKW1|UGT2_GARJA 7-deoxyloganetin glucosyltransferase	A0A067XVI0|A0A067XVI0_CICAR Glycosyltransferase	LotjaGi3g1v0093000	257.492	179.309	324.629	494.319	507.716	470.456	LotjaGi3g1v0093000	8.46334	0.951475	2.81e-06	0.0001842	392	1
LotjaGi3g1v0093500_LC	Cytochrome P450	IPR001128 (Cytochrome P450)	GO:0004497, GO:0005506, GO:0016020, GO:0016021, GO:0016491, GO:0016705, GO:0020037, GO:0046872, GO:0055114	AT3G26210.1 cytochrome P450, family 71, subfamily B, polypeptide 23	H2DH18|C7A12_PANGI Cytochrome P450 CYP736A12	A0A0N9XF29|A0A0N9XF29_LOTJA Cytochrome P450	LotjaGi3g1v0093500_LC	179.603	109.49	229.988	294.463	421.683	572.991	LotjaGi3g1v0093500_LC	8.09104	1.31237	2.47e-06	0.00016373	386	1
LotjaGi3g1v0094200	Non-specific serine/threonine protein kinase	IPR004041 (NAF domain), IPR011009 (Protein kinase-like domain)	GO:0000166, GO:0004672, GO:0004674, GO:0005524, GO:0005622, GO:0006468, GO:0007165, GO:0016020, GO:0016021, GO:0016301, GO:0016310, GO:0016740, GO:0018105, GO:0018107, GO:0035556	AT5G58380.1 SOS3-interacting protein 1	Q7X996|CIPK2_ORYSJ CBL-interacting protein kinase 2	I1J7N3|I1J7N3_SOYBN Non-specific serine/threonine protein kinase	LotjaGi3g1v0094200	549.805	502.225	505.769	1040.67	814.284	653.411	LotjaGi3g1v0094200	9.36395	0.687238	0.000113436	0.003965	734	1
LotjaGi3g1v0103900	Protein kinase	IPR002902 (Gnk2-homologous domain), IPR011009 (Protein kinase-like domain), IPR021820 (S-locus receptor kinase%2C C-terminal)	GO:0004672, GO:0004674, GO:0005524, GO:0006468, GO:0016301, GO:0016310	AT4G05200.1 cysteine-rich RLK (RECEPTOR-like protein kinase) 25	Q9M0X5|CRK25_ARATH Cysteine-rich receptor-like protein kinase 25	A0A1J7I3T8|A0A1J7I3T8_LUPAN Uncharacterized protein	LotjaGi3g1v0103900	170.44	143.606	159.77	344.131	364.731	261.364	LotjaGi3g1v0103900	7.82022	1.034	2.24e-07	2.05e-05	280	1
LotjaGi3g1v0109400	Aspartic proteinase nepenthesin-1-like protein	IPR021109 (Aspartic peptidase domain), IPR032799 (Xylanase inhibitor%2C C-terminal), IPR032861 (Xylanase inhibitor%2C N-terminal)	GO:0004190, GO:0006508, GO:0008233, GO:0016787	AT5G07030.1 Eukaryotic aspartyl protease family protein	O04496|AED3_ARATH Aspartyl protease AED3	T2DNA5|T2DNA5_PHAVU Aspartic proteinase nepenthesin-1-like protein	LotjaGi3g1v0109400	672.595	421.298	344.982	1311.48	1916.96	1047.47	LotjaGi3g1v0109400	9.69141	1.57129	7.19e-10	1.16e-07	159	1
LotjaGi3g1v0109600	FMN-dependent NADPH-azoreductase	IPR029039 (Flavoprotein-like domain)	GO:0005829, GO:0010181, GO:0016491, GO:0042802, GO:0052873, GO:0055114	AT3G27890.1 NADPH:quinone oxidoreductase	Q9LK88|NQR_ARATH NADPH:quinone oxidoreductase	B7FMX0|B7FMX0_MEDTR NADPH:quinone oxidoreductase-like protein	LotjaGi3g1v0109600	67.8093	51.5713	104.817	273.176	202.359	101.53	LotjaGi3g1v0109600	6.90565	1.36396	0.000134191	0.00456889	754	1
LotjaGi3g1v0110900_LC	Early nodulin protein	N.A.	N.A.	AT1G54610.1 Protein kinase superfamily protein	Q40361|NO12A_MEDSA Early nodulin-12A	Q9FEE9|Q9FEE9_VICFA ENOD12 protein	LotjaGi3g1v0110900_LC	4.58171	15.0747	5.08822	7910.29	899.105	34.1784	LotjaGi3g1v0110900_LC	7.28477	8.48137	4.39e-10	7.51e-08	150	1
LotjaGi3g1v0112500	agglutinin-like protein	N.A.	N.A.	AT3G54500.1 agglutinin-like protein	F4JCX9|LNK2_ARATH Protein LNK2	A0A0R0K8A7|A0A0R0K8A7_SOYBN Uncharacterized protein	LotjaGi3g1v0112500	801.8	575.218	591.251	1428.56	1597.06	1312.85	LotjaGi3g1v0112500	9.92788	1.14026	1.85e-11	4.28e-09	111	1
LotjaGi3g1v0117500	RNA-binding domain CCCH-type zinc finger protein	IPR000504 (RNA recognition motif domain), IPR000571 (Zinc finger%2C CCCH-type)	GO:0003676, GO:0003723, GO:0046872	AT3G51950.1 Zinc finger (CCCH-type) family protein / RNA recognition motif (RRM)-containing protein	Q0D3J9|C3H53_ORYSJ Zinc finger CCCH domain-containing protein 53	A0A0R0H030|A0A0R0H030_SOYBN Uncharacterized protein	LotjaGi3g1v0117500	582.794	504.605	475.24	881.024	816.708	909.749	LotjaGi3g1v0117500	9.39414	0.738671	1.17e-06	8.57e-05	351	1
LotjaGi3g1v0132000	Non-specific lipid-transfer protein	IPR016140 (Bifunctional inhibitor/plant lipid transfer protein/seed storage helical domain)	GO:0006869, GO:0008289	AT2G18370.1 Bifunctional inhibitor/lipid-transfer protein/seed storage 2S albumin superfamily protein	Q9ZPW9|NLTP8_ARATH Non-specific lipid-transfer protein 8	I3SY44|I3SY44_LOTJA Non-specific lipid-transfer protein	LotjaGi3g1v0132000	199.763	157.888	347.017	379.609	332.015	474.477	LotjaGi3g1v0132000	8.25144	0.751212	0.00368102	0.0603058	1567	1
LotjaGi3g1v0137100	SAUR-like auxin-responsive family protein	IPR003676 (Small auxin-up RNA)	GO:0009733	AT3G12830.1 SAUR-like auxin-responsive protein family	Q9LTV3|SAU72_ARATH Auxin-responsive protein SAUR72	I1KU04|I1KU04_SOYBN Uncharacterized protein	LotjaGi3g1v0137100	45.8171	32.5296	34.5999	138.362	101.786	58.3043	LotjaGi3g1v0137100	5.93546	1.40186	0.000102542	0.00364605	722	1
LotjaGi3g1v0140500	Pentatricopeptide repeat-containing family protein	IPR002885 (Pentatricopeptide repeat)	GO:0003723, GO:0004519, GO:0009451, GO:0043231, GO:0090305	AT1G79080.1 Pentatricopeptide repeat (PPR) superfamily protein	A3KPF8|PP131_ARATH Pentatricopeptide repeat-containing protein At1g79080, chloroplastic	A0A0R0G5Z0|A0A0R0G5Z0_SOYBN Uncharacterized protein	LotjaGi3g1v0140500	45.8171	48.3977	55.9704	92.2414	78.7626	95.4985	LotjaGi3g1v0140500	6.05934	0.827406	0.00278041	0.0491783	1451	1
LotjaGi3g1v0152600	transcription repressor	IPR006458 (Ovate protein family%2C C-terminal), IPR025830 (DNA-binding domain%2C ovate family-like)	N.A.	AT1G06920.1 ovate family protein 4	O04351|OFP2_ARATH Transcription repressor OFP2	I3S027|I3S027_LOTJA Uncharacterized protein	LotjaGi3g1v0152600	576.379	549.829	642.134	836.085	857.906	1191.22	LotjaGi3g1v0152600	9.55636	0.706278	3.83e-05	0.00163393	601	1
LotjaGi3g1v0155300	L-threonine 3-dehydrogenase	IPR011032 (GroES-like), IPR016040 (NAD(P)-binding domain)	GO:0005737, GO:0006567, GO:0008270, GO:0008743, GO:0016491, GO:0019518, GO:0046872, GO:0055114	AT3G15090.1 GroES-like zinc-binding alcohol dehydrogenase family protein	Q0VC50|RT4I1_BOVIN Reticulon-4-interacting protein 1, mitochondrial	I1LV40|I1LV40_SOYBN Uncharacterized protein	LotjaGi3g1v0155300	332.632	291.973	305.293	448.199	605.866	602.143	LotjaGi3g1v0155300	8.69234	0.832738	1.42e-06	0.000101596	358	1
LotjaGi3g1v0171900	Bifunctional polymyxin resistance protein ArnA	IPR016040 (NAD(P)-binding domain)	GO:0003824, GO:0016829, GO:0048040, GO:0050662	AT1G08200.1 UDP-D-apiose/UDP-D-xylose synthase 2	Q9SGE0|AXS2_ARATH UDP-D-apiose/UDP-D-xylose synthase 2	I1LTQ1|I1LTQ1_SOYBN Uncharacterized protein	LotjaGi3g1v0171900	2092.01	2102.52	2164.53	2710.48	2635.52	2945.37	LotjaGi3g1v0171900	11.241	0.382796	0.00480065	0.0721559	1708	1
LotjaGi3g1v0176000	Terminal flower 1	IPR008914 (Phosphatidylethanolamine-binding protein)	N.A.	AT2G27550.1 centroradiali	Q9XH43|CET2_TOBAC CEN-like protein 2	G7ITR2|G7ITR2_MEDTR Terminal flower 1	LotjaGi3g1v0176000	12.8288	7.14064	28.494	33.1123	69.0687	43.2256	LotjaGi3g1v0176000	4.80643	1.58512	0.00176859	0.035499	1279	1
LotjaGi3g1v0178600	F-box family protein	IPR001810 (F-box domain), IPR017451 (F-box associated interaction domain)	GO:0004842, GO:0016567, GO:0031146	AT3G23880.1 F-box and associated interaction domains-containing protein	Q9LIR8|FBK67_ARATH F-box/kelch-repeat protein At3g23880	A0A151S8F0|A0A151S8F0_CAJCA F-box/kelch-repeat protein family	LotjaGi3g1v0178600	612.117	545.862	535.281	1408.46	1351.08	1180.16	LotjaGi3g1v0178600	9.74977	1.21828	7.26e-16	3.45e-13	54	1
LotjaGi3g1v0186200	Cellulose synthase-like protein	IPR005150 (Cellulose synthase), IPR029044 (Nucleotide-diphospho-sugar transferases)	GO:0016020, GO:0016021, GO:0016740, GO:0016757, GO:0016760, GO:0030244, GO:0071555	AT2G32530.1 cellulose synthase-like B3	Q8RX83|CSLB3_ARATH Cellulose synthase-like protein B3	A0A0B2SDP4|A0A0B2SDP4_GLYSO Cellulose synthase-like protein B3	LotjaGi3g1v0186200	10.0798	6.34724	2.03529	36.66	21.8112	19.0997	LotjaGi3g1v0186200	3.65701	2.07093	0.000308413	0.00896669	883	1
LotjaGi3g1v0186500	WRKY family transcription factor	IPR003657 (WRKY domain)	GO:0003677, GO:0003700, GO:0005634, GO:0006351, GO:0006355, GO:0043565	AT1G62300.1 WRKY family transcription factor	Q9C519|WRKY6_ARATH WRKY transcription factor 6	V7BZA4|V7BZA4_PHAVU Uncharacterized protein	LotjaGi3g1v0186500	99.8813	126.945	88.5351	288.55	189.03	116.609	LotjaGi3g1v0186500	7.17286	0.913917	0.00288686	0.0503817	1471	1
LotjaGi3g1v0188300	Hexosyltransferase	IPR002659 (Glycosyl transferase%2C family 31), IPR025298 (Domain of unknown function DUF4094)	GO:0000139, GO:0005794, GO:0006486, GO:0008378, GO:0016020, GO:0016021, GO:0016740, GO:0016757	AT1G05170.2 Galactosyltransferase family protein	A8MRC7|B3GT2_ARATH Probable beta-1,3-galactosyltransferase 2	A0A151RMU0|A0A151RMU0_CAJCA Hexosyltransferase	LotjaGi3g1v0188300	482.912	520.473	574.969	812.434	760.968	635.316	LotjaGi3g1v0188300	9.28164	0.484787	0.00212708	0.0404656	1348	1
LotjaGi3g1v0189300	Protein DETOXIFICATION	IPR002528 (Multi antimicrobial extrusion protein)	N.A.	AT3G21690.1 MATE efflux family protein	Q9LVD9|DTX40_ARATH Protein DETOXIFICATION 40	A0A0B2QIH9|A0A0B2QIH9_GLYSO Protein DETOXIFICATION	LotjaGi3g1v0189300	186.934	182.483	148.576	385.522	319.897	278.453	LotjaGi3g1v0189300	7.8946	0.925539	3.29e-06	0.000206928	408	1
LotjaGi3g1v0189400	Protein DETOXIFICATION	IPR002528 (Multi antimicrobial extrusion protein)	N.A.	AT3G21690.1 MATE efflux family protein	Q9LVD9|DTX40_ARATH Protein DETOXIFICATION 40	A0A0B2QIH9|A0A0B2QIH9_GLYSO Protein DETOXIFICATION	LotjaGi3g1v0189400	606.619	847.356	792.745	2395.91	1437.11	870.544	LotjaGi3g1v0189400	10.0816	1.06594	0.000123185	0.00423915	746	1
LotjaGi3g1v0192100	cysteine-rich receptor-like kinase	IPR002902 (Gnk2-homologous domain)	N.A.	AT3G22060.1 Receptor-like protein kinase-related family protein	Q9LRJ9|CRR38_ARATH Cysteine-rich repeat secretory protein 38	V7BVA9|V7BVA9_PHAVU Uncharacterized protein	LotjaGi3g1v0192100	24.7412	25.3889	20.3529	195.126	96.9386	67.3516	LotjaGi3g1v0192100	5.7294	2.35031	1.22e-08	1.51e-06	207	1
LotjaGi3g1v0193000_LC	obscurin-like protein	N.A.	N.A.	AT1G73970.1 obscurin-like protein	B1KKZ2|LEUC_SHEWM 3-isopropylmalate dehydratase large subunit	A0A1J7HBB8|A0A1J7HBB8_LUPAN Uncharacterized protein	LotjaGi3g1v0193000_LC	36.6537	34.1164	35.6176	79.233	79.9743	60.3148	LotjaGi3g1v0193000_LC	5.67074	1.04504	0.000561875	0.0144824	996	1
LotjaGi3g1v0193900	Omega-3 fatty acid desaturase	IPR005804 (Fatty acid desaturase domain), IPR021863 (Fatty acid desaturase%2C N-terminal)	GO:0006629, GO:0016020, GO:0016021, GO:0016717, GO:0055114	AT5G05580.1 fatty acid desaturase 8	P48620|FAD3C_SESIN Omega-3 fatty acid desaturase, chloroplastic	B6CI32|B6CI32_VIGUN Chloroplast omega-3 fatty acid desaturase	LotjaGi3g1v0193900	782.556	851.323	820.222	1096.25	1053	1261.59	LotjaGi3g1v0193900	9.91348	0.47493	0.00125972	0.0272677	1186	1
LotjaGi3g1v0197600	Ferritin	IPR009078 (Ferritin-like superfamily)	GO:0004322, GO:0005623, GO:0006826, GO:0006879, GO:0008199, GO:0016491, GO:0046872, GO:0055114	AT5G01600.1 ferretin 1	O65100|FRI3_VIGUN Ferritin-3, chloroplastic	I3SV41|I3SV41_LOTJA Ferritin	LotjaGi3g1v0197600	1447.82	1783.57	1846.01	2285.93	3495.85	3613.86	LotjaGi3g1v0197600	11.1689	0.887901	1.6e-06	0.00011407	360	1
LotjaGi3g1v0198000	Abscisic acid receptor	IPR019587 (Polyketide cyclase/dehydrase)	N.A.	AT2G38310.1 PYR1-like 4	O80920|PYL4_ARATH Abscisic acid receptor PYL4	A0A0L9VT31|A0A0L9VT31_PHAAN Uncharacterized protein	LotjaGi3g1v0198000	1834.52	1209.94	1377.89	2898.51	3567.34	1356.08	LotjaGi3g1v0198000	10.937	0.822711	0.00266085	0.0480375	1422	1
LotjaGi3g1v0200600	Dirigent protein	IPR004265 (Plant disease resistance response protein)	GO:0005576, GO:0048046	AT1G58170.1 Disease resistance-responsive (dirigent-like protein) family protein	Q9C523|DIR19_ARATH Dirigent protein 19	I3T1Q4|I3T1Q4_LOTJA Dirigent protein	LotjaGi3g1v0200600	4202.35	4527.96	4332.11	10105.2	7161.34	5073.48	LotjaGi3g1v0200600	12.4753	0.774206	0.000163685	0.00536672	782	1
LotjaGi3g1v0202900	LURP-one-like protein	IPR025659 (Tubby C-terminal-like domain)	N.A.	AT5G01750.2 LURP-one-like protein (DUF567)	Q9LZX1|LOR15_ARATH Protein LURP-one-related 15	I1JL15|I1JL15_SOYBN Uncharacterized protein	LotjaGi3g1v0202900	0	0	1.01764	10.6432	3.6352	2.01049	LotjaGi3g1v0202900	0.440564	4.00059	0.00595251	0.083917	1821	1
LotjaGi3g1v0203400	Transcription factor	IPR011598 (Myc-type, basic helix-loop-helix (bHLH) domain)	GO:0046983	AT2G40435.1 transcription factor SCREAM-like protein	Q9LPW3|SCRM2_ARATH Transcription factor SCREAM2	I3SBN8|I3SBN8_LOTJA Uncharacterized protein	LotjaGi3g1v0203400	43.9844	44.4307	33.5823	197.491	119.961	40.2099	LotjaGi3g1v0203400	6.12162	1.55175	0.000668473	0.0166612	1030	1
LotjaGi3g1v0207500_LC							LotjaGi3g1v0207500_LC	196.097	168.202	149.594	533.344	518.621	394.057	LotjaGi3g1v0207500_LC	8.16664	1.49255	9.85e-15	3.89e-12	65	1
LotjaGi3g1v0209600	RING finger protein	N.A.	N.A.	AT3G47160.1 RING/U-box superfamily protein	Q5ZM74|RN141_CHICK RING finger protein 141	I1JLG4|I1JLG4_SOYBN Uncharacterized protein	LotjaGi3g1v0209600	67.8093	65.8526	63.094	109.98	117.538	128.672	LotjaGi3g1v0209600	6.46342	0.856239	0.000524351	0.0137921	976	1
LotjaGi3g1v0210000	Pyridoxal 5'-phosphate synthase subunit PdxT	IPR002161 (Pyridoxal 5'-phosphate synthase subunit PdxT/SNO), IPR029062 (Class I glutamine amidotransferase-like)	GO:0004359, GO:0006541, GO:0016787, GO:0016829, GO:0036381, GO:0042819, GO:0042823	AT5G60540.1 pyridoxine biosynthesis 2	Q8LAD0|PDX2_ARATH Probable pyridoxal 5'-phosphate synthase subunit PDX2	I3SUR2|I3SUR2_LOTJA Uncharacterized protein	LotjaGi3g1v0210000	125.539	141.226	143.488	251.89	298.086	212.107	LotjaGi3g1v0210000	7.54212	0.893435	1.32e-05	0.00067433	503	1
LotjaGi3g1v0217700	SOUL heme-binding family protein	IPR006917 (SOUL haem-binding protein), IPR011256 (Regulatory factor%2C effector binding domain)	N.A.	AT2G37970.1 SOUL heme-binding family protein	Q9SR77|HBPL1_ARATH Heme-binding-like protein At3g10130, chloroplastic	G7JRA5|G7JRA5_MEDTR SOUL heme-binding family protein	LotjaGi3g1v0217700	2172.65	2004.14	2442.35	4560.04	4822.69	5547.96	LotjaGi3g1v0217700	11.6942	1.17357	3.58e-15	1.56e-12	59	1
LotjaGi3g1v0221700	Glutathione S-transferase	IPR010987 (Glutathione S-transferase%2C C-terminal-like), IPR012336 (Thioredoxin-like fold)	GO:0016740	AT3G09270.1 glutathione S-transferase TAU 8	P32110|GSTX6_SOYBN Probable glutathione S-transferase	I3T3N2|I3T3N2_LOTJA Uncharacterized protein	LotjaGi3g1v0221700	74.2237	57.1251	169.947	385.522	419.259	966.043	LotjaGi3g1v0221700	7.92766	2.55517	2e-10	3.67e-08	140	1
LotjaGi3g1v0221800	Glutathione S-transferase	IPR010987 (Glutathione S-transferase%2C C-terminal-like), IPR012336 (Thioredoxin-like fold)	GO:0016740	AT3G09270.1 glutathione S-transferase TAU 8	P32110|GSTX6_SOYBN Probable glutathione S-transferase	I3SZC8|I3SZC8_LOTJA Uncharacterized protein	LotjaGi3g1v0221800	1184.83	1179	1281.21	2097.9	1561.92	1425.44	LotjaGi3g1v0221800	10.487	0.480386	0.00404989	0.0639415	1626	1
LotjaGi3g1v0223200	Mitochondrial carrier protein, expressed	IPR018108 (Mitochondrial substrate/solute carrier), IPR023395 (Mitochondrial carrier domain)	GO:0016020, GO:0016021, GO:0055085	AT3G53940.1 Mitochondrial substrate carrier family protein	Q54MZ4|MCFB_DICDI Mitochondrial substrate carrier family protein B	I1JM12|I1JM12_SOYBN Uncharacterized protein	LotjaGi3g1v0223200	202.512	188.037	218.794	312.202	329.591	247.291	LotjaGi3g1v0223200	7.93868	0.545067	0.00421623	0.0657189	1647	1
LotjaGi3g1v0224500	Metallothionein-like protein	IPR000347 (Metallothionein%2C family 15%2C plant)	GO:0046872	AT3G09390.1 metallothionein 2A	P20830|MT1_PEA Metallothionein-like protein 1	I3SPH9|I3SPH9_LOTJA Uncharacterized protein	LotjaGi3g1v0224500	13012.1	13158.6	11084.2	21476.9	15250.9	14988.2	LotjaGi3g1v0224500	13.8368	0.473181	0.00479735	0.0721486	1707	1
LotjaGi3g1v0228400	Aldo-keto reductase	IPR023210 (NADP-dependent oxidoreductase domain)	GO:0016491, GO:0055114	AT2G37770.2 NAD(P)-linked oxidoreductase superfamily protein	Q0PGJ6|AKRC9_ARATH Aldo-keto reductase family 4 member C9	I3T6V6|I3T6V6_LOTJA Uncharacterized protein	LotjaGi3g1v0228400	172.272	168.202	185.211	245.977	259.311	237.238	LotjaGi3g1v0228400	7.70221	0.498242	0.00624142	0.0868454	1845	1
LotjaGi3g1v0231200	Ankyrin repeat family protein	IPR020683 (Ankyrin repeat-containing domain)	N.A.	AT2G28840.1 hypothetical protein	Q94B55|XB31_ARATH Putative E3 ubiquitin-protein ligase XBAT31	A0A072UHZ3|A0A072UHZ3_MEDTR E3 ubiquitin-protein ligase XBAT31-like protein	LotjaGi3g1v0231200	1586.19	1653.46	1249.67	3101.91	2574.93	2050.7	LotjaGi3g1v0231200	10.9391	0.783516	1.01e-05	0.000535299	482	1
LotjaGi3g1v0232800	ATP synthase subunit alpha	N.A.	GO:0000166, GO:0005524, GO:0005886, GO:0006754, GO:0006811, GO:0015986, GO:0016020, GO:0016787, GO:0032559, GO:0045261, GO:0046034, GO:0046933, GO:0099132, GO:1902600	AT4G13200.1 hypothetical protein	Q8LDV3|Y4320_ARATH Uncharacterized protein At4g13200, chloroplastic	K7KDF5|K7KDF5_SOYBN Uncharacterized protein	LotjaGi3g1v0232800	195.181	176.136	208.617	311.019	321.109	257.343	LotjaGi3g1v0232800	7.90331	0.61706	0.000956649	0.0219474	1119	1
LotjaGi3g1v0235700	Chlororespiratory reduction 41	N.A.	N.A.	AT1G51100.1 potassium/sodium hyperpolarization-activated cyclic nucleotide-gated channel protein	Q99LQ1|MBIP1_MOUSE MAP3K12-binding inhibitory protein 1	I1LUR0|I1LUR0_SOYBN Uncharacterized protein	LotjaGi3g1v0235700	33.9047	23.0087	16.2823	50.851	50.8928	53.2781	LotjaGi3g1v0235700	5.15005	1.08264	0.00306204	0.0526832	1492	1
LotjaGi3g1v0249200	Polyubiquitin	IPR029071 (Ubiquitin-related domain)	N.A.	AT4G05320.2 polyubiquitin 10	P0CG71|UBIQ1_CAEEL Polyubiquitin-A	A0A072UMK2|A0A072UMK2_MEDTR Polyubiquitin 3	LotjaGi3g1v0249200	7357.31	8597.33	7297.53	11834.1	9583.59	10515.9	LotjaGi3g1v0249200	13.149	0.457709	0.00186327	0.0367106	1303	1
LotjaGi3g1v0250500	ATP synthase protein I	N.A.	N.A.	AT2G31040.1 ATP synthase protein I-like protein	P08443|ATPZ_SYNP6 ATP synthase protein I	I3S7J2|I3S7J2_LOTJA Uncharacterized protein	LotjaGi3g1v0250500	160.36	176.136	147.558	405.626	276.275	241.259	LotjaGi3g1v0250500	7.79977	0.931412	3.2e-05	0.00141709	579	1
LotjaGi3g1v0255700	Solanesyl diphosphate synthase	IPR000092 (Polyprenyl synthetase)	GO:0008299, GO:0015979, GO:0016740, GO:0016765	AT1G78510.1 solanesyl diphosphate synthase 1	Q8S948|SPS1_ARATH Solanesyl diphosphate synthase 1	A0A0R4J4Y7|A0A0R4J4Y7_SOYBN Uncharacterized protein	LotjaGi3g1v0255700	244.663	193.591	267.641	775.774	836.095	840.387	LotjaGi3g1v0255700	8.77664	1.79658	7.85e-27	1.91e-23	10	1
LotjaGi3g1v0256400	FBD-associated F-box protein	IPR001810 (F-box domain), IPR006566 (FBD domain)	N.A.	AT3G14710.1 RNI-like superfamily protein	Q9LUC4|FDL43_ARATH F-box/FBD/LRR-repeat protein At3g14710	V7BXR9|V7BXR9_PHAVU Uncharacterized protein	LotjaGi3g1v0256400	10.0798	1.58681	4.07058	47.3033	21.8112	17.0892	LotjaGi3g1v0256400	3.61793	2.45357	0.000184598	0.00587965	806	1
LotjaGi3g1v0256700	FBD-associated F-box protein	IPR001810 (F-box domain), IPR006566 (FBD domain)	N.A.	AT3G14710.1 RNI-like superfamily protein	Q9LUC4|FDL43_ARATH F-box/FBD/LRR-repeat protein At3g14710	V7BXR9|V7BXR9_PHAVU Uncharacterized protein	LotjaGi3g1v0256700	131.953	115.044	173	308.654	405.93	819.276	LotjaGi3g1v0256700	8.06363	1.86872	1.43e-09	2.23e-07	165	1
LotjaGi3g1v0257000	O-methyltransferase, putative	IPR011991 (Winged helix-turn-helix DNA-binding domain), IPR029063 (S-adenosyl-L-methionine-dependent methyltransferase)	GO:0008168, GO:0008171, GO:0016740, GO:0032259, GO:0046983, GO:0047763	AT3G53140.1 O-methyltransferase family protein	Q8W013|COMT1_CATRO Caffeic acid 3-O-methyltransferase	I1M2U5|I1M2U5_SOYBN Uncharacterized protein	LotjaGi3g1v0257000	172.272	157.094	139.417	383.157	329.591	215.123	LotjaGi3g1v0257000	7.78032	0.985001	1.94e-05	0.000927677	536	1
LotjaGi3g1v0257900	Zinc finger, B-box	IPR000315 (B-box-type zinc finger)	GO:0005622, GO:0008270	AT1G78600.1 light-regulated zinc finger protein 1	Q9SYM2|BBX22_ARATH B-box zinc finger protein 22	A0A0L9UI68|A0A0L9UI68_PHAAN Uncharacterized protein	LotjaGi3g1v0257900	145.698	126.151	101.764	509.693	473.787	431.251	LotjaGi3g1v0257900	7.9209	1.92091	1.56e-23	2.22e-20	18	1
LotjaGi3g1v0269700	Retrotransposon protein, putative, unclassified	IPR005162 (Retrotransposon gag domain), IPR021109 (Aspartic peptidase domain)	N.A.	AT3G49142.1 Tetratricopeptide repeat (TPR)-like superfamily protein	P04323|POL3_DROME Retrovirus-related Pol polyprotein from transposon 17.6	A0A151TV51|A0A151TV51_CAJCA Uncharacterized protein	LotjaGi3g1v0269700	156.695	193.591	187.247	315.749	266.581	211.102	LotjaGi3g1v0269700	7.76612	0.561757	0.00683961	0.0929521	1889	1
LotjaGi3g1v0270400	AP2-like ethylene-responsive transcription factor	IPR016177 (DNA-binding domain)	GO:0003677, GO:0003700, GO:0005634, GO:0006351, GO:0006355, GO:0007275	AT2G28550.1 related to AP2.7	Q9SK03|RAP27_ARATH Ethylene-responsive transcription factor RAP2-7	I3SSG2|I3SSG2_LOTJA Uncharacterized protein	LotjaGi3g1v0270400	733.074	619.649	686.91	1129.37	1338.96	1372.16	LotjaGi3g1v0270400	9.86562	0.912982	2.44e-09	3.66e-07	171	1
LotjaGi3g1v0282800	Ankyrin repeat family protein	IPR020683 (Ankyrin repeat-containing domain)	N.A.	AT2G28840.1 hypothetical protein	Q94B55|XB31_ARATH Putative E3 ubiquitin-protein ligase XBAT31	A0A0L9UNF0|A0A0L9UNF0_PHAAN Uncharacterized protein	LotjaGi3g1v0282800	2024.2	1839.11	1708.63	3324.24	3309.24	2852.89	LotjaGi3g1v0282800	11.2428	0.767677	1.14e-07	1.13e-05	259	1
LotjaGi3g1v0295200_LC	Acyl-lipid (8-3)-desaturase	N.A.	GO:0006629, GO:0006631, GO:0006633, GO:0006636, GO:0016020, GO:0016021, GO:0016491, GO:0016717, GO:0042759, GO:0046872, GO:0055114	N.A.	P82713|CP392_DROME Probable cytochrome P450 309a2	V7CHY7|V7CHY7_PHAVU Uncharacterized protein	LotjaGi3g1v0295200_LC	7.33074	0	3.05293	13.0084	16.9643	15.0787	LotjaGi3g1v0295200_LC	2.84991	2.11725	0.00208676	0.0398597	1344	1
LotjaGi3g1v0297700_LC	Retrovirus-related Pol polyprotein from transposon TNT 1-94	IPR001878 (Zinc finger%2C CCHC-type)	GO:0003676, GO:0008270	AT4G00980.1 zinc knuckle (CCHC-type) family protein	P10978|POLX_TOBAC Retrovirus-related Pol polyprotein from transposon TNT 1-94	Q2HU05|Q2HU05_MEDTR Integrase, catalytic region	LotjaGi3g1v0297700_LC	4.58171	3.17362	5.08822	8.27807	14.5408	17.0892	LotjaGi3g1v0297700_LC	2.91583	1.63564	0.00646544	0.0893811	1857	1
LotjaGi3g1v0299900	Chaperone DnaJ-like protein	IPR001623 (DnaJ domain)	N.A.	AT4G36040.1 Chaperone DnaJ-domain superfamily protein	Q9FYB5|DNJ11_ARATH Chaperone protein dnaJ 11, chloroplastic	V7CIF3|V7CIF3_PHAVU Uncharacterized protein	LotjaGi3g1v0299900	192.432	203.112	174.017	607.847	474.999	218.139	LotjaGi3g1v0299900	8.16458	1.19168	3.66e-05	0.00158256	593	1
LotjaGi3g1v0300200	Flavanone 3-hydroxylase	IPR005123 (Oxoglutarate/iron-dependent dioxygenase), IPR026992 (Non-haem dioxygenase N-terminal domain)	GO:0016491, GO:0045486, GO:0046872, GO:0055114	AT3G51240.1 flavanone 3-hydroxylase	Q7XZQ7|FL3H_PETCR Flavanone 3-dioxygenase	K9K0H5|K9K0H5_ONOVI Flavanone 3-hydroxylase	LotjaGi3g1v0300200	314.305	97.5888	328.699	736.749	807.014	516.697	LotjaGi3g1v0300200	8.68568	1.47621	1.15e-05	0.000600571	492	1
LotjaGi3g1v0300400	Serine/threonine-protein kinase	IPR000858 (S-locus glycoprotein domain), IPR001480 (Bulb-type lectin domain), IPR003609 (PAN/Apple domain), IPR011009 (Protein kinase-like domain)	GO:0000166, GO:0004672, GO:0004674, GO:0005524, GO:0006468, GO:0016020, GO:0016021, GO:0016301, GO:0016310, GO:0016740, GO:0048544	AT2G19130.1 S-locus lectin protein kinase family protein	P17801|KPRO_MAIZE Putative receptor protein kinase ZmPK1	G7J0Q7|G7J0Q7_MEDTR Serine/threonine-protein kinase	LotjaGi3g1v0300400	942	970.334	1220.16	2761.33	2304.71	1630.51	LotjaGi3g1v0300400	10.5762	1.09611	1.37e-08	1.68e-06	210	1
LotjaGi3g1v0303700	Protein-s-isoprenylcysteine O-methyltransferase	IPR007318 (Phospholipid methyltransferase)	GO:0008168, GO:0016020, GO:0016021, GO:0016740, GO:0032259	AT5G59500.1 protein C-terminal S-isoprenylcysteine carboxyl O-methyltransferase	Q558K8|ICMT_DICDI Protein-S-isoprenylcysteine O-methyltransferase	I1KVX6|I1KVX6_SOYBN Uncharacterized protein	LotjaGi3g1v0303700	105.379	131.705	145.523	235.334	176.913	230.202	LotjaGi3g1v0303700	7.36862	0.747714	0.000631557	0.0158954	1020	1
LotjaGi3g1v0304100	Zinc finger, B-box	IPR000315 (B-box-type zinc finger)	GO:0005622, GO:0008270	AT1G78600.1 light-regulated zinc finger protein 1	Q9SYM2|BBX22_ARATH B-box zinc finger protein 22	A0A0L9UI68|A0A0L9UI68_PHAAN Uncharacterized protein	LotjaGi3g1v0304100	134.702	135.672	103.8	510.875	453.188	427.23	LotjaGi3g1v0304100	7.90993	1.89464	1.34e-23	2.12e-20	16	1
LotjaGi3g1v0305900_LC							LotjaGi3g1v0305900_LC	78.8055	71.4064	70.2175	273.176	153.89	168.882	LotjaGi3g1v0305900_LC	6.91664	1.43487	9.98e-08	1e-05	255	1
LotjaGi3g1v0307400	FBD-associated F-box protein	IPR001810 (F-box domain), IPR006566 (FBD domain)	N.A.	AT3G14710.1 RNI-like superfamily protein	Q9LUC4|FDL43_ARATH F-box/FBD/LRR-repeat protein At3g14710	V7BXR9|V7BXR9_PHAVU Uncharacterized protein	LotjaGi3g1v0307400	3.66537	0	3.05293	22.4691	13.3291	7.03673	LotjaGi3g1v0307400	2.49944	2.67262	0.000509627	0.0135017	969	1
LotjaGi3g1v0309300	Protein ZINC INDUCED FACILITATOR-LIKE 1	IPR011701 (Major facilitator superfamily), IPR020846 (Major facilitator superfamily domain)	GO:0005215, GO:0016020, GO:0016021, GO:0055085	AT5G13750.1 zinc induced facilitator-like 1	Q94BZ1|ZIFL1_ARATH Protein ZINC INDUCED FACILITATOR-LIKE 1	A0A072TNX0|A0A072TNX0_MEDTR Zinc induced facilitator-like protein	LotjaGi3g1v0309300	10.9961	12.6945	10.1764	36.66	23.0229	30.1574	LotjaGi3g1v0309300	4.20059	1.40748	0.00117078	0.0258215	1164	1
LotjaGi3g1v0309500	Protein ZINC INDUCED FACILITATOR-LIKE 1	IPR011701 (Major facilitator superfamily), IPR020846 (Major facilitator superfamily domain)	GO:0005215, GO:0016020, GO:0016021, GO:0055085	AT5G13750.1 zinc induced facilitator-like 1	Q94BZ1|ZIFL1_ARATH Protein ZINC INDUCED FACILITATOR-LIKE 1	A0A072TNX0|A0A072TNX0_MEDTR Zinc induced facilitator-like protein	LotjaGi3g1v0309500	753.234	1090.93	775.445	3357.35	1801.85	1143.97	LotjaGi3g1v0309500	10.4035	1.26672	2.02e-05	0.000963903	539	1
LotjaGi3g1v0315100	Sulfotransferase	IPR027417 (P-loop containing nucleoside triphosphate hydrolase)	GO:0008146, GO:0016740	AT5G07010.1 sulfotransferase 2A	Q8L5A7|SOT15_ARATH Cytosolic sulfotransferase 15	I3STZ9|I3STZ9_LOTJA Sulfotransferase	LotjaGi3g1v0315100	38.4864	15.0747	18.3176	67.4072	87.2447	55.2886	LotjaGi3g1v0315100	5.3557	1.54634	0.000120908	0.00418888	741	1
LotjaGi3g1v0322800	Transducin/WD40 repeat-like superfamily protein	N.A.	N.A.	AT5G64630.2 Transducin/WD40 repeat-like superfamily protein	Q7M9N9|THIE_WOLSU Thiamine-phosphate synthase	I1KE44|I1KE44_SOYBN Uncharacterized protein	LotjaGi3g1v0322800	167.691	170.582	151.629	407.991	290.816	271.417	LotjaGi3g1v0322800	7.8443	0.985824	2.22e-06	0.000150086	380	1
LotjaGi3g1v0324000_LC	Cysteine protease	N.A.	GO:0006508, GO:0008233, GO:0008234, GO:0016787	AT1G09850.1 xylem bark cysteine peptidase 3	P41715|CATV_NPVCF Viral cathepsin	I3SNI8|I3SNI8_LOTJA Uncharacterized protein	LotjaGi3g1v0324000_LC	52.2315	32.5296	53.9352	87.5111	75.1274	81.425	LotjaGi3g1v0324000_LC	5.93849	0.815327	0.00681711	0.0926953	1888	1
LotjaGi3g1v0331900	Photosystem I reaction center subunit V	IPR000549 (Photosystem I PsaG/PsaK protein)	GO:0009522, GO:0015979, GO:0016020	AT1G55670.1 photosystem I subunit G	Q9S7N7|PSAG_ARATH Photosystem I reaction center subunit V, chloroplastic	I3S5Z3|I3S5Z3_LOTJA Uncharacterized protein	LotjaGi3g1v0331900	10.0798	7.14064	2.03529	81.5981	15.7525	22.1154	LotjaGi3g1v0331900	3.99887	2.63324	0.000257859	0.00779712	849	1
LotjaGi3g1v0338100	NAD(P)-binding Rossmann-fold superfamily protein	IPR008979 (Galactose-binding domain-like), IPR013857 (NADH:ubiquinone oxidoreductase intermediate-associated protein 30), IPR016040 (NAD(P)-binding domain)	GO:0005773, GO:0009507, GO:0009570	AT1G16720.1 high chlorophyll fluorescence phenotype 173	B6SZW0|DCVR_MAIZE Divinyl chlorophyllide a 8-vinyl-reductase, chloroplastic	A0A0S3T0E3|A0A0S3T0E3_PHAAN Uncharacterized protein	LotjaGi3g1v0338100	405.023	386.388	452.852	703.636	790.049	597.117	LotjaGi3g1v0338100	9.0705	0.748765	4e-06	0.000244674	420	1
LotjaGi3g1v0338300	Terpene cyclase/mutase family member	IPR018333 (Squalene cyclase), IPR032696 (Squalene cyclase%2C C-terminal), IPR032697 (Squalene cyclase%2C N-terminal)	GO:0016853, GO:0016866	AT1G78950.1 Terpenoid cyclases family protein	Q9MB42|BAMS_GLYGL Beta-amyrin synthase	Q84PE1|Q84PE1_LOTJA Terpene cyclase/mutase family member	LotjaGi3g1v0338300	174.105	117.424	176.053	494.319	410.777	422.204	LotjaGi3g1v0338300	8.03671	1.50521	5.34e-14	1.99e-11	69	1
LotjaGi3g1v0339300	Cytochrome P450	IPR001128 (Cytochrome P450)	GO:0004497, GO:0005506, GO:0016020, GO:0016021, GO:0016491, GO:0016705, GO:0020037, GO:0046872, GO:0055114	AT2G32440.1 ent-kaurenoic acid hydroxylase 2	B5BSX1|BAMO_GLYUR Beta-amyrin 11-oxidase	B5BSW9|B5BSW9_LOTJA Cytochrome P450 88D4	LotjaGi3g1v0339300	912.677	1227.4	725.581	2144.02	999.679	1445.55	LotjaGi3g1v0339300	10.2394	0.679392	0.00664042	0.091236	1868	1
LotjaGi3g1v0339500_LC	Terpene cyclase/mutase family member	IPR008930 (Terpenoid cyclases/protein prenyltransferase alpha-alpha toroid)	GO:0016853, GO:0016866	AT1G78950.1 Terpenoid cyclases family protein	Q9MB42|BAMS_GLYGL Beta-amyrin synthase	Q84PE1|Q84PE1_LOTJA Terpene cyclase/mutase family member	LotjaGi3g1v0339500_LC	93.4669	49.9845	72.2528	149.005	123.597	123.645	LotjaGi3g1v0339500_LC	6.60662	0.877347	0.00155857	0.0322301	1241	1
LotjaGi3g1v0340500	F-box protein interaction domain protein	IPR001810 (F-box domain), IPR017451 (F-box associated interaction domain)	N.A.	AT3G06240.1 F-box family protein	Q8GXC7|FBK50_ARATH F-box/kelch-repeat protein At3g06240	I3SBY9|I3SBY9_LOTJA Uncharacterized protein	LotjaGi3g1v0340500	917.259	959.226	970.833	1477.04	1183.86	1383.22	LotjaGi3g1v0340500	10.1435	0.506225	0.000640065	0.0160466	1024	1
LotjaGi3g1v0342700	Aldose 1-epimerase family protein	IPR008183 (Aldose 1-/Glucose-6-phosphate 1-epimerase), IPR011013 (Galactose mutarotase-like domain)	GO:0003824, GO:0005975, GO:0016853, GO:0030246, GO:0047938	AT5G57330.1 Galactose mutarotase-like superfamily protein	Q40784|AAPC_CENCI Putative glucose-6-phosphate 1-epimerase	K7KYT6|K7KYT6_SOYBN Uncharacterized protein	LotjaGi3g1v0342700	57.7296	57.1251	49.8646	143.092	88.4565	81.425	LotjaGi3g1v0342700	6.24192	0.926033	0.00224713	0.0420162	1373	1
LotjaGi3g1v0346100	Chloroplast protein	N.A.	N.A.	AT1G16080.1 nuclear protein	A9BHA4|RL4_PETMO 50S ribosomal protein L4	I1KVP9|I1KVP9_SOYBN Uncharacterized protein	LotjaGi3g1v0346100	503.072	403.843	571.916	787.6	907.587	939.906	LotjaGi3g1v0346100	9.36198	0.833397	5.33e-07	4.4e-05	311	1
LotjaGi3g1v0346200	Chloroplast protein	N.A.	N.A.	AT1G16080.1 nuclear protein	A9BHA4|RL4_PETMO 50S ribosomal protein L4	I1KVP9|I1KVP9_SOYBN Uncharacterized protein	LotjaGi3g1v0346200	503.072	399.876	568.863	787.6	900.317	940.911	LotjaGi3g1v0346200	9.35683	0.836827	5.03e-07	4.2e-05	308	1
LotjaGi3g1v0346500	Eukaryotic aspartyl protease family protein	IPR021109 (Aspartic peptidase domain), IPR032799 (Xylanase inhibitor%2C C-terminal), IPR032861 (Xylanase inhibitor%2C N-terminal)	GO:0004190, GO:0006508, GO:0008233, GO:0016787, GO:0048046	AT1G79720.1 Eukaryotic aspartyl protease family protein	Q8S9J6|ASPA_ARATH Aspartyl protease family protein At5g10770	K7KZ53|K7KZ53_SOYBN Uncharacterized protein	LotjaGi3g1v0346500	69.642	46.0175	34.5999	198.674	115.115	80.4198	LotjaGi3g1v0346500	6.3421	1.3915	0.000175818	0.00566324	797	1
LotjaGi3g1v0348500	Galactoside 2-alpha-L-fucosyltransferase	IPR004938 (Xyloglucan fucosyltransferase)	GO:0008107, GO:0016020, GO:0016021, GO:0016740, GO:0016757, GO:0036065, GO:0042546	AT2G03210.3 fucosyltransferase 2	O81053|FUT2_ARATH Fucosyltransferase 2	A0A0B2P4Q1|A0A0B2P4Q1_GLYSO Galactoside 2-alpha-L-fucosyltransferase	LotjaGi3g1v0348500	404.107	483.977	400.952	656.333	534.374	723.778	LotjaGi3g1v0348500	9.03245	0.570664	0.000683195	0.0168708	1039	1
LotjaGi3g1v0356100_LC	tRNA/rRNA methyltransferase (SpoU) family protein	N.A.	N.A.	AT1G06970.1 cation/hydrogen exchanger 14	Q95M61|CP19A_CALJA Aromatase	D7M9H6|D7M9H6_ARALL tRNA/rRNA methyltransferase family protein	LotjaGi3g1v0356100_LC	244.663	226.12	146.541	542.805	340.497	342.789	LotjaGi3g1v0356100_LC	8.17991	0.989965	3.54e-05	0.00154925	586	1
LotjaGi3g1v0359100	Late embryogenesis-abundant protein	N.A.	GO:0005829, GO:0009414, GO:0050821, GO:0050826	AT1G52690.1 Late embryogenesis abundant protein (LEA) family protein	O49816|LEA1_CICAR Late embryogenesis abundant protein 1	A0A072UH01|A0A072UH01_MEDTR Late embryogenesis abundant protein group 3 protein	LotjaGi3g1v0359100	319.804	871.952	256.446	849.094	548.915	2577.45	LotjaGi3g1v0359100	9.64351	1.45686	0.00322966	0.0547996	1513	1
LotjaGi3g1v0359500	Cryptochrome	IPR005101 (Cryptochrome/DNA photolyase%2C FAD-binding domain), IPR006050 (DNA photolyase%2C N-terminal)	GO:0003904, GO:0016829	AT3G15620.1 DNA photolyase family protein	O48652|UVR3_ARATH (6-4)DNA photolyase	A0A0S3T063|A0A0S3T063_PHAAN Uncharacterized protein	LotjaGi3g1v0359500	70.5584	59.5053	134.329	149.005	236.288	294.537	LotjaGi3g1v0359500	7.14282	1.36249	2.58e-05	0.00116986	566	1
LotjaGi3g1v0360100	ADP,ATP carrier protein	IPR004667 (ADP/ATP carrier protein)	GO:0000166, GO:0005471, GO:0005524, GO:0006862, GO:0009507, GO:0009536, GO:0015866, GO:0015867, GO:0016020, GO:0016021, GO:0031969	AT1G80300.1 nucleotide transporter 1	O24381|TLC1_SOLTU Plastidic ATP/ADP-transporter	A0A072UGB8|A0A072UGB8_MEDTR ADP,ATP carrier protein	LotjaGi3g1v0360100	1184.83	1155.2	1219.14	1895.68	1694	1493.8	LotjaGi3g1v0360100	10.4695	0.514277	0.000522907	0.0137683	975	1
LotjaGi3g1v0360200	Phototropic-responsive NPH3 family protein	IPR027356 (NPH3 domain)	N.A.	AT1G52770.1 Phototropic-responsive NPH3 family protein	Q5KS50|NPH3_ORYSJ Coleoptile phototropism protein 1	A0A072UH38|A0A072UH38_MEDTR Phototropic-responsive NPH3 family protein	LotjaGi3g1v0360200	0	0	1.01764	37.8426	7.27039	10.0525	LotjaGi3g1v0360200	1.3205	5.76046	2.17e-06	0.000147531	378	1
LotjaGi3g1v0368900	CASP-like protein	IPR006459 (Casparian strip membrane protein), IPR006702 (Domain of unknown function DUF588)	GO:0005886, GO:0016020, GO:0016021	AT3G16300.1 Uncharacterized protein family (UPF0497)	B9GXD6|CSPLO_POPTR CASP-like protein 3A1	A0A151SHG8|A0A151SHG8_CAJCA CASP-like protein	LotjaGi3g1v0368900	72.3911	91.2415	86.4998	461.207	241.135	211.102	LotjaGi3g1v0368900	7.3159	1.86862	1.17e-10	2.35e-08	128	1
LotjaGi3g1v0372200_LC	Acid phosphatase 1	IPR005519 (Acid phosphatase%2C class B-like), IPR023214 (HAD-like domain)	GO:0003993, GO:0016311	AT4G25150.1 HAD superfamily, subfamily IIIB acid phosphatase	P15490|VSPA_SOYBN Stem 28 kDa glycoprotein	I3SNU7|I3SNU7_LOTJA Uncharacterized protein	LotjaGi3g1v0372200_LC	22.9086	11.1077	34.5999	36.66	42.4106	128.672	LotjaGi3g1v0372200_LC	5.3146	1.59818	0.00277119	0.0490635	1450	1
LotjaGi3g1v0372400	Acid phosphatase-like protein 1	IPR005519 (Acid phosphatase%2C class B-like), IPR023214 (HAD-like domain)	GO:0003993, GO:0016311	AT5G51260.1 HAD superfamily, subfamily IIIB acid phosphatase	P15490|VSPA_SOYBN Stem 28 kDa glycoprotein	I3SJJ8|I3SJJ8_LOTJA Uncharacterized protein	LotjaGi3g1v0372400	160.36	54.7449	293.082	454.111	332.015	1352.06	LotjaGi3g1v0372400	8.44073	2.07296	8.28e-05	0.00304991	697	1
LotjaGi3g1v0379900	Short-chain dehydrogenase/reductase family protein	IPR002347 (Short-chain dehydrogenase/reductase SDR)	N.A.	AT3G61220.1 NAD(P)-binding Rossmann-fold superfamily protein	Q9M2E2|SDR1_ARATH (+)-neomenthol dehydrogenase	I3SA17|I3SA17_LOTJA Uncharacterized protein	LotjaGi3g1v0379900	208.01	145.193	225.917	327.575	267.793	264.38	LotjaGi3g1v0379900	7.87778	0.570052	0.00705553	0.0953816	1899	1
LotjaGi3g1v0380300	Glutathione-regulated potassium-efflux system protein	IPR006153 (Cation/H+ exchanger), IPR016040 (NAD(P)-binding domain)	GO:0005886, GO:0005887, GO:0006811, GO:0006812, GO:0006813, GO:0008324, GO:0015297, GO:0015299, GO:0016020, GO:0016021, GO:0022890, GO:0055085, GO:0071805, GO:1902600	AT4G00630.1 K+ efflux antiporter 2	O65272|KEA2_ARATH K(+) efflux antiporter 2, chloroplastic	K7L085|K7L085_SOYBN Uncharacterized protein	LotjaGi3g1v0380300	145.698	119.804	97.6939	337.036	465.305	254.328	LotjaGi3g1v0380300	7.68999	1.5407	5.23e-10	8.72e-08	154	1
LotjaGi3g1v0382200	AT hook motif DNA-binding family protein	IPR005175 (PPC domain)	GO:0003677	AT2G45850.1 AT hook motif DNA-binding family protein	O80834|AHL9_ARATH AT-hook motif nuclear-localized protein 9	V7AN95|V7AN95_PHAVU Uncharacterized protein	LotjaGi3g1v0382200	42.1518	15.8681	54.9528	63.8594	128.444	181.95	LotjaGi3g1v0382200	6.09889	1.72804	0.000121981	0.00420335	745	1
LotjaGi3g1v0382500	Bestrophin/UPF0187	IPR021134 (Bestrophin/UPF0187)	N.A.	AT3G61320.1 Bestrophin-like protein	Q9M2D2|YU88_ARATH UPF0187 protein At3g61320, chloroplastic	K7KC35|K7KC35_SOYBN Uncharacterized protein	LotjaGi3g1v0382500	351.876	304.667	298.17	579.465	562.244	579.022	LotjaGi3g1v0382500	8.7389	0.849883	4.59e-08	5.06e-06	233	1
LotjaGi3g1v0383300	Rop guanine nucleotide exchange factor, putative	IPR005512 (PRONE domain)	GO:0005085, GO:0005089	AT4G00460.2 RHO guanyl-nucleotide exchange factor 3	A4IJ27|ROGF3_ARATH Rop guanine nucleotide exchange factor 3	V7AS76|V7AS76_PHAVU Uncharacterized protein	LotjaGi3g1v0383300	102.63	118.217	85.4821	234.151	213.265	143.75	LotjaGi3g1v0383300	7.14822	0.948479	0.000144855	0.00487382	763	1
LotjaGi3g1v0384200	Glycerol-3-phosphate acyltransferase	IPR002123 (Phospholipid/glycerol acyltransferase)	GO:0008152, GO:0016020, GO:0016021, GO:0016740, GO:0016746	AT4G00400.1 glycerol-3-phosphate acyltransferase 8	Q5XF03|GPAT8_ARATH Probable glycerol-3-phosphate acyltransferase 8	G7LBQ7|G7LBQ7_MEDTR Glycerol-3-phosphate acyltransferase	LotjaGi3g1v0384200	726.66	592.673	562.757	1914.6	1119.64	628.279	LotjaGi3g1v0384200	9.77341	0.960501	0.000946565	0.0217939	1115	1
LotjaGi3g1v0385200	Pentatricopeptide repeat-containing protein	IPR002885 (Pentatricopeptide repeat)	GO:0000963, GO:0005739, GO:0080156	AT2G46050.1 Pentatricopeptide repeat (PPR-like) superfamily protein	O82363|PP203_ARATH Pentatricopeptide repeat-containing protein At2g46050, mitochondrial	A0A072TMX0|A0A072TMX0_MEDTR PPR containing plant-like protein	LotjaGi3g1v0385200	21.9922	20.6285	14.247	40.2078	31.505	49.2571	LotjaGi3g1v0385200	4.78906	1.08897	0.00535683	0.0783002	1756	1
LotjaGi3g1v0388400	Late embryogenesis abundant hydroxyproline-rich glycoprotein	IPR004864 (Late embryogenesis abundant protein%2C LEA-14), IPR024260 (Vacuolar segregation subunit 7)	GO:0005886, GO:0008150, GO:0016020, GO:0016021	AT2G46150.1 Late embryogenesis abundant (LEA) hydroxyproline-rich glycoprotein family	Q6DST1|Y1465_ARATH Late embryogenesis abundant protein At1g64065	V7ANA6|V7ANA6_PHAVU Uncharacterized protein	LotjaGi3g1v0388400	357.374	464.935	412.146	1423.83	923.34	623.253	LotjaGi3g1v0388400	9.31809	1.26679	2.23e-07	2.05e-05	279	1
LotjaGi3g1v0390000	F-box family protein	IPR001810 (F-box domain), IPR011043 (Galactose oxidase/kelch%2C beta-propeller), IPR017451 (F-box associated interaction domain)	N.A.	AT3G61590.1 Galactose oxidase/kelch repeat superfamily protein	Q9M310|FBK77_ARATH F-box/kelch-repeat protein At3g61590	A0A0L9VLT9|A0A0L9VLT9_PHAAN Uncharacterized protein	LotjaGi3g1v0390000	115.459	107.11	138.4	173.84	205.994	187.981	LotjaGi3g1v0390000	7.23754	0.653549	0.00222125	0.0416538	1369	1
LotjaGi3g1v0392500	protein kinase family protein	IPR011009 (Protein kinase-like domain), IPR017986 (WD40-repeat-containing domain)	N.A.	AT2G46340.1 SPA (suppressor of phyA-105) protein family	Q9SYX2|SPA1_ARATH Protein SUPPRESSOR OF PHYA-105 1	I1KHX9|I1KHX9_SOYBN Uncharacterized protein	LotjaGi3g1v0392500	85.2198	127.738	71.2351	623.221	487.116	420.193	LotjaGi3g1v0392500	7.78031	2.42909	3.29e-24	5.63e-21	15	1
LotjaGi3g1v0394400	helicase with zinc finger protein	IPR006476 (Conserved hypothetical protein CHP01589%2C plant)	N.A.	AT2G46420.1 helicase with zinc finger protein	Q6NYU2|HELZ_DANRE Probable helicase with zinc finger domain	A0A0L9T4H0|A0A0L9T4H0_PHAAN Uncharacterized protein	LotjaGi3g1v0394400	175.021	172.169	188.264	285.002	245.982	290.516	LotjaGi3g1v0394400	7.78841	0.617497	0.000689281	0.016982	1042	1
LotjaGi3g1v0396500_LC	Nucleolar GTP-binding protein	N.A.	N.A.	AT4G13930.1 serine hydroxymethyltransferase 4	P62059|ARGJ_CORDI Arginine biosynthesis bifunctional protein ArgJ	W9QGR0|W9QGR0_9ROSA Uncharacterized protein	LotjaGi3g1v0396500_LC	379.366	331.643	360.246	456.477	573.149	457.387	LotjaGi3g1v0396500_LC	8.71668	0.473116	0.00417658	0.065339	1641	1
LotjaGi3g1v0396600	Beta-glucosidase	IPR001360 (Glycoside hydrolase family 1), IPR017853 (Glycoside hydrolase superfamily)	GO:0004553, GO:0005975	AT5G42260.1 beta glucosidase 12	Q5Z9Z0|BGL24_ORYSJ Beta-glucosidase 24	K7L6T8|K7L6T8_SOYBN Uncharacterized protein	LotjaGi3g1v0396600	7.33074	12.6945	4.07058	63.8594	26.6581	21.1102	LotjaGi3g1v0396600	4.11167	2.21184	0.000193875	0.00612196	813	1
LotjaGi3g1v0398500	Dof zinc finger protein	IPR003851 (Zinc finger%2C Dof-type)	GO:0003677, GO:0005634, GO:0006355	AT3G61850.4 Dof-type zinc finger DNA-binding family protein	Q43385|DOF37_ARATH Dof zinc finger protein DOF3.7	I3SV35|I3SV35_LOTJA Uncharacterized protein	LotjaGi3g1v0398500	142.949	119.011	126.188	203.404	237.5	199.039	LotjaGi3g1v0398500	7.37617	0.721335	0.000401878	0.0110698	932	1
LotjaGi3g1v0399800	NADH/NADPH oxidoreductase	N.A.	N.A.	AT2G46630.1 serine/arginine repetitive matrix protein	Q61982|NOTC3_MOUSE Neurogenic locus notch homolog protein 3	A0A151TY38|A0A151TY38_CAJCA Uncharacterized protein	LotjaGi3g1v0399800	21.0759	9.52085	11.1941	42.5729	49.681	53.2781	LotjaGi3g1v0399800	4.70019	1.80008	1.24e-05	0.000638134	499	1
LotjaGi3g1v0400200	Homeobox protein	IPR003106 (Leucine zipper%2C homeobox-associated), IPR009057 (Homeobox domain-like)	GO:0003677, GO:0003700, GO:0005634, GO:0006355, GO:0043565	AT2G46680.1 homeobox 7	P46897|ATHB7_ARATH Homeobox-leucine zipper protein ATHB-7	A0A0B2PFE5|A0A0B2PFE5_GLYSO Homeobox-leucine zipper protein ATHB-7	LotjaGi3g1v0400200	988.734	1197.25	1482.71	1488.87	1649.17	2234.66	LotjaGi3g1v0400200	10.5313	0.550383	0.00376091	0.0609918	1583	1
LotjaGi3g1v0401300	Rho GTPase-activating protein	IPR000095 (CRIB domain), IPR008936 (Rho GTPase activation protein)	GO:0007165	AT2G46710.1 Rho GTPase activating protein with PAK-box/P21-Rho-binding domain-containing protein	Q8GYY5|RGAP3_ARATH Rho GTPase-activating protein 3	G7L9Z1|G7L9Z1_MEDTR Rac GTPase activating protein	LotjaGi3g1v0401300	70.5584	61.8856	83.4469	102.885	169.643	112.588	LotjaGi3g1v0401300	6.58669	0.834987	0.00280689	0.0494417	1457	1
LotjaGi3g1v0404100	Metal tolerance protein	IPR002524 (Cation efflux protein)	GO:0006812, GO:0008324, GO:0016020, GO:0016021, GO:0055085, GO:0098655	AT3G58810.1 metal tolerance protein A2	Q688R1|MTP1_ORYSJ Metal tolerance protein 1	I3SFM8|I3SFM8_LOTJA Uncharacterized protein	LotjaGi3g1v0404100	492.992	461.761	513.91	759.218	676.147	591.085	LotjaGi3g1v0404100	9.16755	0.46445	0.00281331	0.0494417	1459	1
LotjaGi3g1v0406200	Ankyrin repeat protein	IPR026961 (PGG domain)	GO:0016020, GO:0016021	AT3G13950.1 ankyrin	best_blast_hit_sprot=N.A.	I3SVR5|I3SVR5_LOTJA Uncharacterized protein	LotjaGi3g1v0406200	9.16342	3.17362	3.05293	46.1207	36.352	18.0944	LotjaGi3g1v0406200	3.713	2.7081	5.9e-06	0.000344265	440	1
LotjaGi3g1v0408400	LURP-one-like protein	IPR025659 (Tubby C-terminal-like domain)	N.A.	AT3G14260.1 LURP-one-like protein (DUF567)	Q9LUM1|LOR11_ARATH Protein LURP-one-related 11	I3SC02|I3SC02_LOTJA Uncharacterized protein	LotjaGi3g1v0408400	459.088	599.814	435.552	820.712	1004.53	578.017	LotjaGi3g1v0408400	9.30313	0.685372	0.000789135	0.0188804	1073	1
LotjaGi3g1v0409200	Ethylene-responsive transcription factor	IPR016177 (DNA-binding domain)	GO:0003677, GO:0003700, GO:0005634, GO:0006351, GO:0006355	AT3G14230.2 related to AP2 2	Q6K7E6|ERF1_ORYSJ Ethylene-responsive transcription factor 1	A0A0U1UPM5|A0A0U1UPM5_LOTCO AP2/ERF	LotjaGi3g1v0409200	12133.3	10918	10730	21899.1	19907.5	14138.8	LotjaGi3g1v0409200	13.8229	0.727792	1.97e-05	0.000942529	537	1
LotjaGi3g1v0410700	Chaperone protein DnaJ	IPR001623 (DnaJ domain)	N.A.	AT3G14200.1 Chaperone DnaJ-domain superfamily protein	Q5SLW9|DNAJ1_THET8 Chaperone protein DnaJ 1	I3SRD8|I3SRD8_LOTJA Uncharacterized protein	LotjaGi3g1v0410700	374.784	452.241	305.293	1482.96	1164.47	635.316	LotjaGi3g1v0410700	9.32791	1.53563	2.29e-09	3.47e-07	169	1
LotjaGi3g1v0412600	Inter-alpha-trypsin inhibitor heavy chain-like protein	IPR002035 (von Willebrand factor%2C type A)	N.A.	AT1G19110.1 inter-alpha-trypsin inhibitor heavy chain-like protein	A6X935|ITIH4_MOUSE Inter alpha-trypsin inhibitor, heavy chain 4	A0A0S3SZB3|A0A0S3SZB3_PHAAN Uncharacterized protein	LotjaGi3g1v0412600	491.16	557.763	544.44	600.752	762.18	899.696	LotjaGi3g1v0412600	9.30586	0.505924	0.00307613	0.0527894	1495	1
LotjaGi3g1v0412900	DUF1677 family protein	IPR012876 (Protein of unknown function DUF1677%2C plant)	N.A.	AT1G72510.1 DUF1677 family protein (DUF1677)	Q6F6Q6|CAPP_ACIAD Phosphoenolpyruvate carboxylase	I3SCY9|I3SCY9_LOTJA Uncharacterized protein	LotjaGi3g1v0412900	2290.86	2678.53	2917.59	3766.52	3713.96	3312.29	LotjaGi3g1v0412900	11.5866	0.452521	0.00215881	0.0408516	1356	1
LotjaGi3g1v0413600	Lipoxygenase	IPR001024 (PLAT/LH2 domain), IPR013819 (Lipoxygenase%2C C-terminal)	GO:0006633, GO:0016491, GO:0016702, GO:0031408, GO:0046872, GO:0051213, GO:0055114	AT1G72520.1 PLAT/LH2 domain-containing lipoxygenase family protein	O24371|LOX31_SOLTU Linoleate 13S-lipoxygenase 3-1, chloroplastic	Q93YA9|Q93YA9_SESRO Lipoxygenase	LotjaGi3g1v0413600	1325.95	1252.79	1346.34	2876.04	2276.84	1968.27	LotjaGi3g1v0413600	10.7832	0.859391	1.22e-07	1.19e-05	264	1
LotjaGi3g1v0413800	Cytochrome P450 family protein	IPR001128 (Cytochrome P450)	GO:0004497, GO:0005506, GO:0016020, GO:0016021, GO:0016491, GO:0016705, GO:0020037, GO:0046872, GO:0055114	AT5G07990.1 Cytochrome P450 superfamily protein	Q9SD85|F3PH_ARATH Flavonoid 3'-monooxygenase	A0A0R0FVX1|A0A0R0FVX1_SOYBN Uncharacterized protein	LotjaGi3g1v0413800	260.241	501.432	338.876	1317.4	607.078	423.209	LotjaGi3g1v0413800	9.06555	1.09301	0.00122229	0.0267052	1175	1
LotjaGi3g1v0413900	Cytochrome P450	IPR001128 (Cytochrome P450)	GO:0004497, GO:0005506, GO:0016020, GO:0016021, GO:0016491, GO:0016705, GO:0020037, GO:0046872, GO:0055114	AT5G07990.1 Cytochrome P450 superfamily protein	Q9SD85|F3PH_ARATH Flavonoid 3'-monooxygenase	A0A0R0FVX1|A0A0R0FVX1_SOYBN Uncharacterized protein	LotjaGi3g1v0413900	880.605	801.339	1236.44	1648.52	1553.44	1153.02	LotjaGi3g1v0413900	10.2147	0.577497	0.00273382	0.0487861	1438	1
LotjaGi3g1v0418400	Ankyrin repeat protein	IPR026961 (PGG domain)	GO:0016020, GO:0016021	AT3G13950.1 ankyrin	P28947|OBP_EHV1B Replication origin-binding protein	I3SKH4|I3SKH4_LOTJA Uncharacterized protein	LotjaGi3g1v0418400	86.1362	27.7692	33.5823	314.567	398.66	64.3358	LotjaGi3g1v0418400	6.81867	2.39836	1.19e-05	0.00061465	496	1
LotjaGi3g1v0418600	Ankyrin repeat protein	IPR026961 (PGG domain)	GO:0016020, GO:0016021	AT3G13950.1 ankyrin	Q9C7A2|ITN1_ARATH Ankyrin repeat-containing protein ITN1	I3SKH4|I3SKH4_LOTJA Uncharacterized protein	LotjaGi3g1v0418600	851.282	576.805	721.51	1934.7	1698.85	955.99	LotjaGi3g1v0418600	10.032	1.09428	2.71e-06	0.000177662	391	1
LotjaGi3g1v0418700_LC	xanthine dehydrogenase 2	N.A.	N.A.	AT4G34890.1 xanthine dehydrogenase 1	P0C9L8|3601L_ASFWA Protein MGF 360-1L	B9SB99|B9SB99_RICCO Putative uncharacterized protein	LotjaGi3g1v0418700_LC	9.16342	7.93405	10.1764	37.8426	18.176	18.0944	LotjaGi3g1v0418700_LC	3.90559	1.44221	0.00501539	0.0744484	1729	1
LotjaGi3g1v0419600	Lipoxygenase	IPR001024 (PLAT/LH2 domain), IPR013819 (Lipoxygenase%2C C-terminal)	GO:0006633, GO:0016491, GO:0016702, GO:0031408, GO:0046872, GO:0051213, GO:0055114	AT1G55020.1 lipoxygenase 1	P24095|LOXX_SOYBN Seed linoleate 9S-lipoxygenase	O24470|O24470_PEA Lipoxygenase	LotjaGi3g1v0419600	7712.85	6491.64	6475.27	16648.4	14205.1	11724.2	LotjaGi3g1v0419600	13.2719	1.04188	1.48e-10	2.82e-08	135	1
LotjaGi3g1v0420500	Lipoxygenase	IPR001024 (PLAT/LH2 domain), IPR013819 (Lipoxygenase%2C C-terminal)	GO:0006633, GO:0016491, GO:0016702, GO:0031408, GO:0046872, GO:0051213, GO:0055114	AT1G55020.1 lipoxygenase 1	P09918|LOX3_PEA Seed linoleate 9S-lipoxygenase-3	G7LI99|G7LI99_MEDTR Lipoxygenase	LotjaGi3g1v0420500	952.996	461.761	685.892	15449.2	8860.19	3562.6	LotjaGi3g1v0420500	11.3166	3.72991	5.79e-19	4.37e-16	34	1
LotjaGi3g1v0421800	Disease resistance protein (TIR-NBS-LRR class)	IPR000157 (Toll/interleukin-1 receptor homology (TIR) domain), IPR002182 (NB-ARC), IPR011991 (Winged helix-turn-helix DNA-binding domain), IPR027417 (P-loop containing nucleoside triphosphate hydrolase), IPR032675 (Leucine-rich repeat domain%2C L domain-like)	GO:0007165, GO:0043531	AT5G17680.2 disease resistance protein (TIR-NBS-LRR class)	Q40392|TMVRN_NICGU TMV resistance protein N	G7LI80|G7LI80_MEDTR Disease resistance protein (TIR-NBS-LRR class)	LotjaGi3g1v0421800	781.64	748.974	676.734	1205.05	1290.49	966.043	LotjaGi3g1v0421800	9.8477	0.64912	4.55e-05	0.00187931	622	1
LotjaGi3g1v0432200_LC	transcription regulatory protein SNF2	N.A.	N.A.	AT5G56250.1 hapless 8	A1ST45|IF2_PSYIN Translation initiation factor IF-2	C6JRX0|C6JRX0_SORBI Putative uncharacterized protein Sb0013s006040	LotjaGi3g1v0432200_LC	1540.37	1437.65	1493.9	2178.32	2522.83	1913.99	LotjaGi3g1v0432200_LC	10.8242	0.564875	0.000156927	0.00519823	775	1
LotjaGi3g1v0433800	DUF1442 family protein	IPR009902 (Protein of unknown function DUF1442)	N.A.	AT2G45360.1 ankyrin repeat/KH domain protein (DUF1442)	Q5ZYZ0|Y221_LEGPH UPF0753 protein lpg0221	V7AMY1|V7AMY1_PHAVU Uncharacterized protein	LotjaGi3g1v0433800	199.763	230.087	144.506	593.656	363.52	342.789	LotjaGi3g1v0433800	8.17007	1.17846	1.17e-06	8.56e-05	350	1
LotjaGi3g1v0435700	Arginase	IPR006035 (Ureohydrolase)	GO:0016787, GO:0016813, GO:0046872	AT4G08900.1 arginase	P46637|ARGI1_ARATH Arginase 1, mitochondrial	I3SK83|I3SK83_LOTJA Uncharacterized protein	LotjaGi3g1v0435700	435.263	366.553	349.052	702.454	608.29	410.141	LotjaGi3g1v0435700	8.87376	0.580428	0.00365602	0.0600693	1562	1
LotjaGi3g1v0438300	HIT zinc finger protein	IPR007529 (Zinc finger%2C HIT-type)	GO:0046872	AT4G28820.2 HIT-type Zinc finger family protein	Q15649|ZNHI3_HUMAN Zinc finger HIT domain-containing protein 3	C6T4W0|C6T4W0_SOYBN Putative uncharacterized protein	LotjaGi3g1v0438300	330.8	252.303	259.499	484.859	425.318	315.648	LotjaGi3g1v0438300	8.40416	0.540829	0.00671757	0.0919753	1875	1
LotjaGi3g1v0439200_LC							LotjaGi3g1v0439200_LC	93.4669	89.6547	105.835	198.674	153.89	240.254	LotjaGi3g1v0439200_LC	7.10811	1.03674	1.08e-05	0.000571372	486	1
LotjaGi3g1v0442300	Photosystem II Psb27 protein	IPR025585 (Photosystem II Pbs27)	GO:0010207	AT1G03600.1 photosystem II family protein	Q9LR64|PB27A_ARATH Photosystem II repair protein PSB27-H1, chloroplastic	A0A072VAN9|A0A072VAN9_MEDTR Photosystem II Pbs27 protein	LotjaGi3g1v0442300	7.33074	7.14064	12.2117	46.1207	30.2933	32.1679	LotjaGi3g1v0442300	4.16529	2.02478	9.15e-06	0.00049431	475	1
LotjaGi3g1v0444400	Structural constituent of cell wall protein, putative	IPR010820 (Protein of unknown function DUF1421)	N.A.	AT4G28300.1 formin-like protein (DUF1421)	best_blast_hit_sprot=N.A.	A0A151SEX6|A0A151SEX6_CAJCA Uncharacterized protein	LotjaGi3g1v0444400	788.971	826.728	696.069	1343.41	1086.92	1069.58	LotjaGi3g1v0444400	9.88898	0.598326	0.000136767	0.00464428	756	1
LotjaGi3g1v0448500	Ras-related protein, expressed	IPR001806 (Small GTPase superfamily), IPR027417 (P-loop containing nucleoside triphosphate hydrolase)	GO:0003924, GO:0005525	AT5G60860.1 RAB GTPase homolog A1F	Q40521|RB11B_TOBAC Ras-related protein Rab11B	I3SAN5|I3SAN5_LOTJA Uncharacterized protein	LotjaGi3g1v0448500	802.716	746.594	863.98	1283.1	1152.36	955.99	LotjaGi3g1v0448500	9.89727	0.4909	0.00196868	0.0382299	1322	1
LotjaGi3g1v0449000	TCP family transcription factor TCP4	IPR005333 (Transcription factor%2C TCP)	GO:0003677, GO:0005634, GO:0006351, GO:0006355	AT1G53230.1 TEOSINTE BRANCHED 1, cycloidea and PCF transcription factor 3	Q9MAH8|TCP3_ARATH Transcription factor TCP3	K7M2K4|K7M2K4_SOYBN Uncharacterized protein	LotjaGi3g1v0449000	218.09	179.309	213.705	358.322	267.793	299.564	LotjaGi3g1v0449000	7.96986	0.599093	0.00171287	0.0346789	1268	1
LotjaGi3g1v0462000	lectin protein kinase family protein	IPR000858 (S-locus glycoprotein domain), IPR001480 (Bulb-type lectin domain), IPR003609 (PAN/Apple domain), IPR011009 (Protein kinase-like domain), IPR025287 (Wall-associated receptor kinase%2C galacturonan-binding domain)	N.A.	AT4G03230.1 G-type lectin S-receptor-like Serine/Threonine-kinase	Q9ZR08|Y4230_ARATH G-type lectin S-receptor-like serine/threonine-protein kinase At4g03230	K7LU18|K7LU18_SOYBN Uncharacterized protein	LotjaGi3g1v0462000	9.16342	15.8681	7.12351	112.345	70.2805	27.1417	LotjaGi3g1v0462000	4.77485	2.70567	8.31e-07	6.47e-05	330	1
LotjaGi3g1v0467800	Cytochrome P450 family protein	IPR001128 (Cytochrome P450)	GO:0004497, GO:0005506, GO:0016020, GO:0016021, GO:0016491, GO:0016705, GO:0020037, GO:0046872, GO:0055114	AT4G31940.1 cytochrome P450, family 82, subfamily C, polypeptide 4	O49858|C82A3_SOYBN Cytochrome P450 82A3	I3SF20|I3SF20_LOTJA Uncharacterized protein	LotjaGi3g1v0467800	17.4105	24.5955	34.5999	56.7639	64.2218	63.3306	LotjaGi3g1v0467800	5.30775	1.26666	0.00031275	0.00907223	885	1
LotjaGi3g1v0470200	Strictosidine synthase family protein	IPR018119 (Strictosidine synthase%2C conserved region)	GO:0009058, GO:0016844	AT1G08470.1 strictosidine synthase-like 3	Q8VWF6|SSL3_ARATH Protein STRICTOSIDINE SYNTHASE-LIKE 3	A0A1J7HPT8|A0A1J7HPT8_LUPAN Uncharacterized protein	LotjaGi3g1v0470200	323.469	325.296	465.064	612.577	534.374	547.86	LotjaGi3g1v0470200	8.83915	0.605598	0.000680322	0.0168258	1038	1
LotjaGi3g1v0473300	Protein FAM210B-like protein	IPR009688 (Domain of unknown function DUF1279)	N.A.	AT2G27290.1 FAM210B-like protein, putative (DUF1279)	Q96KR6|F210B_HUMAN Protein FAM210B	I3SWB9|I3SWB9_LOTJA Uncharacterized protein	LotjaGi3g1v0473300	1380.93	1190.11	1557	2386.45	2247.76	2330.16	LotjaGi3g1v0473300	10.8035	0.75454	3.62e-07	3.19e-05	292	1
LotjaGi3g1v0476400	FANTASTIC four-like protein (DUF3049)	IPR021410 (The fantastic four family)	N.A.	AT5G22390.1 FANTASTIC four-like protein (DUF3049)	Q6NMR8|FAF3_ARATH Protein FANTASTIC FOUR 3	A0A1J7H7C1|A0A1J7H7C1_LUPAN Uncharacterized protein	LotjaGi3g1v0476400	43.0681	19.0417	63.094	95.7891	146.62	93.488	LotjaGi3g1v0476400	6.09504	1.42374	0.000261124	0.00786805	852	1
LotjaGi3g1v0478100	Poly [ADP-ribose] polymerase	IPR001357 (BRCT domain), IPR004102 (Poly(ADP-ribose) polymerase, regulatory domain), IPR008893 (WGR domain), IPR012317 (Poly(ADP-ribose) polymerase, catalytic domain), IPR012982 (PADR1 domain)	GO:0003950, GO:0006471, GO:0016740, GO:0016757	AT5G22470.1 poly ADP-ribose polymerase 3	Q9SWB4|PARP3_SOYBN Poly [ADP-ribose] polymerase 3	G7JIG7|G7JIG7_MEDTR Poly [ADP-ribose] polymerase	LotjaGi3g1v0478100	47.6498	46.8109	42.7411	333.488	130.867	62.3253	LotjaGi3g1v0478100	6.48551	1.94063	2.99e-05	0.00133642	574	1
LotjaGi3g1v0481100	Cellulose synthase-like protein	IPR029044 (Nucleotide-diphospho-sugar transferases)	GO:0016020, GO:0016021	AT5G22740.1 cellulose synthase-like A02	Q9FNI7|CSLA2_ARATH Glucomannan 4-beta-mannosyltransferase 2	G7JM38|G7JM38_MEDTR Cellulose synthase-like protein A1	LotjaGi3g1v0481100	1949.98	1617.75	1637.39	3343.16	4050.82	3007.7	LotjaGi3g1v0481100	11.2602	0.998814	3.43e-10	6.04e-08	146	1
LotjaGi3g1v0484900	RING finger and CHY zinc finger protein	IPR008913 (Zinc finger%2C CHY-type), IPR027370 (RING-type zinc-finger%2C LisH dimerisation motif)	GO:0008270, GO:0046872, GO:1902456	AT5G22920.1 CHY-type/CTCHY-type/RING-type Zinc finger protein	Q8VZK0|MIEL1_ARATH E3 ubiquitin-protein ligase MIEL1	I3SWI0|I3SWI0_LOTJA Uncharacterized protein	LotjaGi3g1v0484900	92.5506	99.969	70.2175	203.404	220.535	195.018	LotjaGi3g1v0484900	7.07062	1.23622	4.02e-08	4.5e-06	229	1
LotjaGi3g1v0490300	Sugar transporter, putative	IPR005828 (Major facilitator%2C sugar transporter-like), IPR020846 (Major facilitator superfamily domain)	GO:0005215, GO:0008643, GO:0016020, GO:0016021, GO:0016491, GO:0022857, GO:0032440, GO:0055085, GO:0055114	AT5G59250.1 Major facilitator superfamily protein	Q0WWW9|XYLL3_ARATH D-xylose-proton symporter-like 3, chloroplastic	I3SAW5|I3SAW5_LOTJA Uncharacterized protein	LotjaGi3g1v0490300	128.288	96.0019	118.047	211.682	174.489	185.971	LotjaGi3g1v0490300	7.20479	0.740958	0.000666256	0.0166221	1029	1
LotjaGi3g1v0493300	Glycerol-3-phosphate dehydrogenase [NAD(P)+]	N.A.	GO:0004367, GO:0005737, GO:0005975, GO:0006072, GO:0006629, GO:0006650, GO:0008654, GO:0009331, GO:0016491, GO:0016616, GO:0036439, GO:0046168, GO:0047952, GO:0051287, GO:0055114	AT1G26255.5 hypothetical protein	Q1DCL2|GPDA_MYXXD Glycerol-3-phosphate dehydrogenase [NAD(P)+]	A0A151S3M3|A0A151S3M3_CAJCA Uncharacterized protein	LotjaGi3g1v0493300	219.922	421.298	200.476	891.667	382.907	439.293	LotjaGi3g1v0493300	8.64513	1.02588	0.00138422	0.0291993	1217	1
LotjaGi3g1v0495000	DUF1680 domain protein	IPR007934 (Alpha-L-arabinofuranosidase B%2C arabinose-binding domain), IPR012878 (Beta-L-arabinofuranosidase%2C GH127)	GO:0003824, GO:0046373, GO:0046556	AT5G12950.1 proline-tRNA ligase (DUF1680)	E8MGH8|HYBA1_BIFL2 Non-reducing end beta-L-arabinofuranosidase	A0A0B2QNZ2|A0A0B2QNZ2_GLYSO Uncharacterized protein	LotjaGi3g1v0495000	339.047	318.949	342.946	676.437	586.478	408.13	LotjaGi3g1v0495000	8.75188	0.739393	0.000114509	0.00398869	737	1
LotjaGi3g1v0499100	PfkB family carbohydrate kinase	IPR029056 (Ribokinase-like)	GO:0016301, GO:0016310, GO:0016740, GO:0016773	AT1G06030.1 pfkB-like carbohydrate kinase family protein	Q42896|SCRK2_SOLLC Fructokinase-2	I1LJP3|I1LJP3_SOYBN Uncharacterized protein	LotjaGi3g1v0499100	63.2276	70.613	54.9528	98.1543	89.6682	123.645	LotjaGi3g1v0499100	6.33684	0.722275	0.00702008	0.0950024	1897	1
LotjaGi3g1v0499400_LC	Pentatricopeptide repeat-containing protein family	IPR002885 (Pentatricopeptide repeat)	N.A.	AT5G39710.1 Tetratricopeptide repeat (TPR)-like superfamily protein	Q9FIX3|PP407_ARATH Pentatricopeptide repeat-containing protein At5g39710	A0A1J7GN86|A0A1J7GN86_LUPAN Uncharacterized protein	LotjaGi3g1v0499400_LC	22.9086	2.38021	7.12351	34.2949	38.7754	33.1732	LotjaGi3g1v0499400_LC	4.28989	1.71276	0.00542132	0.0789427	1763	1
LotjaGi3g1v0499500	Zinc finger, B-box	IPR000315 (B-box-type zinc finger)	GO:0005622, GO:0008270	AT1G06040.1 B-box zinc finger family protein	Q96288|BBX24_ARATH B-box zinc finger protein 24	I3S754|I3S754_LOTJA Uncharacterized protein	LotjaGi3g1v0499500	1191.25	839.422	981.009	1840.1	1799.42	1688.82	LotjaGi3g1v0499500	10.3829	0.823118	2.95e-07	2.65e-05	286	1
LotjaGi3g1v0499800	Protein ENHANCED DISEASE RESISTANCE 2-like	IPR009769 (Protein ENHANCED DISEASE RESISTANCE 2%2C C-terminal)	N.A.	AT1G06050.1 ENHANCED DISEASE RESISTANCE-like protein (DUF1336)	Q8VZF6|EDR2L_ARATH Protein ENHANCED DISEASE RESISTANCE 2-like	K7LT55|K7LT55_SOYBN Uncharacterized protein	LotjaGi3g1v0499800	19.2432	25.3889	24.4235	48.4859	38.7754	49.2571	LotjaGi3g1v0499800	5.01636	0.983265	0.00501988	0.0744484	1731	1
LotjaGi3g1v0502700	Serine/threonine-protein kinase	IPR003152 (FATC domain), IPR011009 (Protein kinase-like domain), IPR016024 (Armadillo-type fold), IPR031559 (Serine/threonine-protein kinase SMG1)	GO:0000166, GO:0004674, GO:0005524, GO:0006468, GO:0016301, GO:0016310, GO:0016740, GO:0044877	AT1G50030.1 target of rapamycin	Q8BKX6|SMG1_MOUSE Serine/threonine-protein kinase SMG1	K7LPC3|K7LPC3_SOYBN Uncharacterized protein	LotjaGi3g1v0502700	923.673	991.756	888.404	1433.29	1280.8	1227.41	LotjaGi3g1v0502700	10.1139	0.491343	0.000734845	0.0179325	1052	1
LotjaGi3g1v0502900	Guanine nucleotide-binding protein subunit alpha-like protein	IPR001019 (Guanine nucleotide binding protein (G-protein), alpha subunit), IPR027417 (P-loop containing nucleoside triphosphate hydrolase)	GO:0000166, GO:0003924, GO:0005525, GO:0007165, GO:0007186, GO:0019001, GO:0031683	AT2G23460.1 extra-large G-protein 1	O80462|XLG1_ARATH Extra-large guanine nucleotide-binding protein 1	K7LT25|K7LT25_SOYBN Uncharacterized protein	LotjaGi3g1v0502900	312.473	260.237	268.658	677.619	518.621	376.968	LotjaGi3g1v0502900	8.58308	0.902902	1.52e-05	0.000757243	514	1
LotjaGi3g1v0504500	Non-symbiotic hemoglobin 1	IPR009050 (Globin-like)	GO:0005344, GO:0015671, GO:0019825, GO:0020037, GO:0046872	AT2G16060.1 hemoglobin 1	Q9FVL0|HBL1_MEDSA Non-symbiotic hemoglobin 1	Q3C1F4|Q3C1F4_LOTJA Nonsymbiotic hemoglobin	LotjaGi3g1v0504500	4712.75	4316.12	5173.7	7820.41	6828.11	5522.83	LotjaGi3g1v0504500	12.462	0.506155	0.00157284	0.0324443	1244	1
LotjaGi3g1v0505500	Cytochrome c biogenesis protein	IPR007816 (ResB-like domain)	GO:0016020, GO:0016021	AT1G49380.1 cytochrome c biogenesis protein family	Q9XIA4|CCS1_ARATH Cytochrome c biogenesis protein CCS1, chloroplastic	I1LJH0|I1LJH0_SOYBN Uncharacterized protein	LotjaGi3g1v0505500	9.16342	7.14064	10.1764	26.0168	26.6581	24.1259	LotjaGi3g1v0505500	3.90999	1.53619	0.000734665	0.0179325	1051	1
LotjaGi3g1v0505900	Protease inhibitor/seed storage/lipid transfer protein family protein	IPR016140 (Bifunctional inhibitor/plant lipid transfer protein/seed storage helical domain)	GO:0006508, GO:0008233	AT5G48490.1 Bifunctional inhibitor/lipid-transfer protein/seed storage 2S albumin superfamily protein	Q8W453|DIRL1_ARATH Putative lipid-transfer protein DIR1	I3SKT0|I3SKT0_LOTJA Uncharacterized protein	LotjaGi3g1v0505900	1693.4	1728.83	1648.58	6450.98	4362.24	1708.92	LotjaGi3g1v0505900	11.3751	1.30419	4.93e-05	0.00200713	630	1
LotjaGi3g1v0506600	Polyol transporter	IPR005828 (Major facilitator%2C sugar transporter-like), IPR020846 (Major facilitator superfamily domain)	GO:0005215, GO:0016020, GO:0016021, GO:0022857, GO:0055085	AT3G18830.1 polyol/monosaccharide transporter 5	Q8VZ80|PLT5_ARATH Polyol transporter 5	Q1XF07|Q1XF07_LOTJA Putative polyol transporter protein 4	LotjaGi3g1v0506600	2512.61	2258.82	2297.84	3693.2	4015.68	3016.75	LotjaGi3g1v0506600	11.5031	0.601428	7e-05	0.00268617	669	1
LotjaGi3g1v0508500	RNA-binding protein	IPR000504 (RNA recognition motif domain)	GO:0003676, GO:0003723	AT4G39260.3 cold, circadian rhythm, and RNA binding 1	Q43472|GRP_HORVU Glycine-rich RNA-binding protein blt801	B7SDF0|B7SDF0_ORYSJ Glycin-rich RNA binding protein	LotjaGi3g1v0508500	8700.67	8567.98	8990.89	17070.6	16692.8	16387.5	LotjaGi3g1v0508500	13.5623	0.933435	1.82e-12	5.09e-10	92	1
LotjaGi3g1v0509300_LC							LotjaGi3g1v0509300_LC	1332.36	1433.68	1241.53	2345.06	1743.68	1544.06	LotjaGi3g1v0509300_LC	10.6291	0.491125	0.00410155	0.0644006	1635	1
LotjaGi3g1v0509800	Glucose-1-phosphate adenylyltransferase	IPR011831 (Glucose-1-phosphate adenylyltransferase), IPR029044 (Nucleotide-diphospho-sugar transferases)	GO:0000166, GO:0005524, GO:0005978, GO:0008878, GO:0009058, GO:0009507, GO:0009536, GO:0016740, GO:0016779, GO:0019252	AT4G39210.1 Glucose-1-phosphate adenylyltransferase family protein	Q00081|GLGL1_SOLTU Glucose-1-phosphate adenylyltransferase large subunit 1	I1LQ25|I1LQ25_SOYBN Glucose-1-phosphate adenylyltransferase	LotjaGi3g1v0509800	29.323	33.323	23.4058	112.345	55.7397	53.2781	LotjaGi3g1v0509800	5.52374	1.36314	0.000445656	0.012043	950	1
LotjaGi3g1v0509900	DUF241 domain protein	IPR004320 (Protein of unknown function DUF241%2C plant)	N.A.	AT2G17080.1 hypothetical protein (DUF241)	P26162|BCHH_RHOCB Magnesium-chelatase subunit H	B0BLH3|B0BLH3_LOTJA CM0216.180.nc protein	LotjaGi3g1v0509900	17.4105	19.0417	17.3	37.8426	43.6224	40.2099	LotjaGi3g1v0509900	4.75261	1.17864	0.00123937	0.0269637	1180	1
LotjaGi3g1v0511200	H+-transporting two-sector ATPase, alpha/beta subunit, central region, related	N.A.	N.A.	AT4G04650.1 RNA-directed DNA polymerase (reverse transcriptase)-related family protein	P74260|GLPK_SYNY3 Glycerol kinase	G8DCX5|G8DCX5_PHAVU Putative non-LTR retroelement	LotjaGi3g1v0511200	0	0.793405	0	9.46066	0	10.0525	LotjaGi3g1v0511200	0.391288	4.62024	0.00656666	0.0904395	1864	1
LotjaGi3g1v0511300	BZIP transcription factor	IPR004827 (Basic-leucine zipper domain)	GO:0003700, GO:0006355	AT1G75390.1 basic leucine-zipper 44	C0Z2L5|BZP44_ARATH bZIP transcription factor 44	Q0GPF8|Q0GPF8_SOYBN BZIP transcription factor	LotjaGi3g1v0511300	1902.33	2122.36	1691.33	3040.42	2267.15	2650.84	LotjaGi3g1v0511300	11.1346	0.477471	0.0025292	0.0459842	1412	1
LotjaGi3g1v0511600	Nucleolar protein	IPR002687 (Nop domain), IPR012974 (NOP5%2C N-terminal)	N.A.	AT3G05060.1 NOP56-like pre RNA processing ribonucleoprotein	Q9MAB3|NOP5B_ARATH Probable nucleolar protein 5-2	Q70I27|Q70I27_LOTJA SAR DNA-binding protein-like protein	LotjaGi3g1v0511600	3406.96	3417.19	3387.74	4269.12	4514.91	4357.75	LotjaGi3g1v0511600	11.915	0.36391	0.00588831	0.0833782	1813	1
LotjaGi3g1v0512000	Receptor-like kinase	IPR001611 (Leucine-rich repeat), IPR011009 (Protein kinase-like domain), IPR013210 (Leucine-rich repeat-containing N-terminal%2C plant-type), IPR032675 (Leucine-rich repeat domain%2C L domain-like)	GO:0004672, GO:0005524, GO:0006468, GO:0016020, GO:0016021, GO:0016301, GO:0016310	AT1G75820.1 Leucine-rich receptor-like protein kinase family protein	Q9SYQ8|CLV1_ARATH Receptor protein kinase CLAVATA1	Q8GRU6|Q8GRU6_LOTJA Non-specific serine/threonine protein kinase	LotjaGi3g1v0512000	88.8852	49.1911	104.817	234.151	215.688	162.85	LotjaGi3g1v0512000	7.00663	1.33483	2.65e-06	0.000175155	389	1
LotjaGi3g1v0512600_LC	SUMO-activating enzyme 2 isoform 2	N.A.	GO:0000166, GO:0005524, GO:0008641, GO:0016881, GO:0016925, GO:0019948, GO:0046872	AT5G03860.1 malate synthase	P46027|OPP25_HAEIF Outer membrane protein P2	A0A061DYY7|A0A061DYY7_THECC SUMO-activating enzyme 2 isoform 3	LotjaGi3g1v0512600_LC	0	0	0	1.18258	8.48213	4.02099	LotjaGi3g1v0512600_LC	-2.74812	4.10847	0.00310072	0.0531032	1499	1
LotjaGi3g1v0515200	Dihydroflavonol 4-reductase	IPR010099 (Epimerase family protein SDR39U1)	GO:0003824, GO:0050662	AT2G21280.2 NAD(P)-binding Rossmann-fold superfamily protein	Q9SJU9|GC1_ARATH Epimerase family protein SDR39U1 homolog, chloroplastic	I3T5A2|I3T5A2_LOTJA Uncharacterized protein	LotjaGi3g1v0515200	37.57	37.29	42.7411	83.9633	95.7268	82.4303	LotjaGi3g1v0515200	5.87096	1.15633	4.31e-05	0.001798	615	1
LotjaGi3g1v0520500	Kinase family protein	IPR011009 (Protein kinase-like domain)	GO:0004672, GO:0004675, GO:0005524, GO:0005886, GO:0006468, GO:0007166, GO:0007178, GO:0016301, GO:0016310	AT2G16750.1 kinase with adenine nucleotide alpha hydrolases-like domain-containing protein	Q9SGY7|PEK11_ARATH Putative proline-rich receptor-like protein kinase PERK11	A0A1J7GZ43|A0A1J7GZ43_LUPAN Uncharacterized protein	LotjaGi3g1v0520500	327.134	453.034	439.622	508.51	707.652	606.164	LotjaGi3g1v0520500	8.95703	0.579147	0.00152172	0.0317091	1232	1
LotjaGi3g1v0521600	Amino acid permease	IPR013057 (Amino acid transporter%2C transmembrane domain)	GO:0016020, GO:0016021	AT5G09220.1 amino acid permease 2	Q38967|AAP2_ARATH Amino acid permease 2	A0A151TMS3|A0A151TMS3_CAJCA Amino acid permease 2	LotjaGi3g1v0521600	3.66537	4.76043	2.03529	26.0168	19.3877	18.0944	LotjaGi3g1v0521600	3.10285	2.6017	5.66e-06	0.000332723	437	1
LotjaGi3g1v0527200	Disease resistance protein (TIR-NBS-LRR class), putative	IPR000157 (Toll/interleukin-1 receptor homology (TIR) domain), IPR002182 (NB-ARC), IPR027417 (P-loop containing nucleoside triphosphate hydrolase), IPR032675 (Leucine-rich repeat domain%2C L domain-like)	GO:0007165, GO:0043531	AT5G41750.1 Disease resistance protein (TIR-NBS-LRR class) family	Q40392|TMVRN_NICGU TMV resistance protein N	G7JKN6|G7JKN6_MEDTR Disease resistance protein (TIR-NBS-LRR class), putative	LotjaGi3g1v0527200	20.1595	15.8681	14.247	65.042	29.0816	39.2046	LotjaGi3g1v0527200	4.77034	1.40708	0.000988792	0.0225237	1127	1
LotjaGi3g1v0530700	Peptidyl-prolyl cis-trans isomerase	IPR002130 (Cyclophilin-type peptidyl-prolyl cis-trans isomerase domain), IPR029000 (Cyclophilin-like domain)	GO:0000413, GO:0003755, GO:0006457, GO:0016853	AT4G38740.1 rotamase CYP 1	Q8W171|CYP1_SOYBN Peptidyl-prolyl cis-trans isomerase 1	I3STY8|I3STY8_LOTJA Peptidyl-prolyl cis-trans isomerase	LotjaGi3g1v0530700	17081.5	17293	20167.7	25704.6	23278.6	25916.3	LotjaGi3g1v0530700	14.3789	0.457581	0.00112586	0.0250678	1153	1
LotjaGi3g1v0530900	Peptidyl-prolyl cis-trans isomerase	IPR002130 (Cyclophilin-type peptidyl-prolyl cis-trans isomerase domain), IPR029000 (Cyclophilin-like domain)	N.A.	AT2G16600.1 rotamase CYP 3	Q39613|CYPH_CATRO Peptidyl-prolyl cis-trans isomerase	A9PJ47|A9PJ47_9ROSI Peptidyl-prolyl cis-trans isomerase	LotjaGi3g1v0530900	2348.59	2319.12	2795.47	3802	3944.19	4034.06	LotjaGi3g1v0530900	11.6099	0.658508	3.34e-06	0.00020993	409	1
LotjaGi3g1v0534500	GRAS family transcription factor	IPR005202 (Transcription factor GRAS)	GO:0000989, GO:0005634, GO:0006351, GO:0006355	AT1G50420.1 scarecrow-like 3	Q9LPR8|SCL3_ARATH Scarecrow-like protein 3	V7ADC7|V7ADC7_PHAVU Uncharacterized protein	LotjaGi3g1v0534500	130.121	148.367	184.194	256.62	239.923	248.296	LotjaGi3g1v0534500	7.61237	0.686912	0.0005576	0.0144301	992	1
LotjaGi3g1v0535000	Saccharopine dehydrogenase	IPR016040 (NAD(P)-binding domain)	GO:0009507, GO:0009534, GO:0016491, GO:0055114	AT1G50450.1 Saccharopine dehydrogenase	Q54LW0|PADA_DICDI Prestalk A differentiation protein A	G7JQK5|G7JQK5_MEDTR Saccharopine dehydrogenase	LotjaGi3g1v0535000	3.66537	5.55383	4.07058	20.1039	15.7525	26.1364	LotjaGi3g1v0535000	3.25817	2.22178	5.84e-05	0.0022992	652	1
LotjaGi3g1v0535200	Beta-1,3-glucanase	IPR000490 (Glycoside hydrolase family 17), IPR017853 (Glycoside hydrolase superfamily)	GO:0004553, GO:0005975, GO:0008152, GO:0016787, GO:0016798	AT4G16260.1 Glycosyl hydrolase superfamily protein	P23547|E13G_TOBAC Glucan endo-1,3-beta-glucosidase, acidic isoform GI9	I3SLW2|I3SLW2_LOTJA Uncharacterized protein	LotjaGi3g1v0535200	914.51	703.75	803.939	7683.23	7047.43	2322.12	LotjaGi3g1v0535200	11.0649	2.81562	2.3e-17	1.33e-14	44	1
LotjaGi3g1v0537300	Sulfite reductase [NADPH] hemoprotein beta-component	IPR011787 (Sulphite reductase%2C ferredoxin dependent)	GO:0004783, GO:0008652, GO:0009337, GO:0016491, GO:0019344, GO:0020037, GO:0046872, GO:0050661, GO:0051536, GO:0051539, GO:0055114, GO:0070814	AT5G04590.1 sulfite reductase	Q75NZ0|SIR_PEA Sulfite reductase [ferredoxin], chloroplastic	A0A0B2P8I5|A0A0B2P8I5_GLYSO Sulfite reductase [ferredoxin]	LotjaGi3g1v0537300	2874.57	2952.26	2995.95	4959.75	4184.11	3258.01	LotjaGi3g1v0537300	11.7677	0.491254	0.00272582	0.0487307	1436	1
LotjaGi3g1v0543900	Methyltransferase	IPR029063 (S-adenosyl-L-methionine-dependent methyltransferase)	GO:0006694, GO:0008152, GO:0008168, GO:0016740, GO:0032259	AT1G64970.1 gamma-tocopherol methyltransferase	Q6ZIK0|GTOMC_ORYSJ Probable tocopherol O-methyltransferase, chloroplastic	Q4U3Z5|Q4U3Z5_LOTJA Gamma-tocopherol methyltransferase	LotjaGi3g1v0543900	1779.54	1547.14	1783.93	2704.56	2423.46	2032.61	LotjaGi3g1v0543900	10.9776	0.486594	0.00153722	0.0319322	1235	1
LotjaGi3g1v0544500	RNA polymerase sigma factor	IPR014284 (RNA polymerase sigma-70 like domain)	GO:0003700, GO:0006352, GO:0006355, GO:0009507, GO:0016987, GO:0071461, GO:0071482, GO:0080005, GO:2000142, GO:2001141	AT1G64860.1 sigma factor A	O24629|SIGA_ARATH RNA polymerase sigma factor sigA	I1L5H1|I1L5H1_SOYBN Uncharacterized protein	LotjaGi3g1v0544500	309.724	256.27	330.734	445.833	425.318	422.204	LotjaGi3g1v0544500	8.48775	0.528376	0.00143705	0.0301898	1222	1
LotjaGi3g1v0547700	Carboxypeptidase	IPR001563 (Peptidase S10%2C serine carboxypeptidase), IPR029058 (Alpha/Beta hydrolase fold)	GO:0004180, GO:0004185, GO:0006508, GO:0008233, GO:0016787	AT3G63470.1 serine carboxypeptidase-like 40	Q0WRX3|SCP40_ARATH Serine carboxypeptidase-like 40	A0A1J7I3Y5|A0A1J7I3Y5_LUPAN Uncharacterized protein	LotjaGi3g1v0547700	236.416	249.922	233.041	457.659	285.969	378.978	LotjaGi3g1v0547700	8.22666	0.642027	0.00111576	0.0249292	1149	1
LotjaGi3g1v0552400	Alpha/beta hydrolase, putative	IPR006050 (DNA photolyase%2C N-terminal), IPR029058 (Alpha/Beta hydrolase fold)	GO:0016787, GO:0052689	AT4G25290.1 DNA photolyase	Q9FFZ1|PPH_ARATH Pheophytinase, chloroplastic	K7LFK6|K7LFK6_SOYBN Uncharacterized protein	LotjaGi3g1v0552400	117.292	125.358	153.664	236.516	304.145	300.569	LotjaGi3g1v0552400	7.58847	1.08586	1.07e-07	1.07e-05	257	1
LotjaGi4g1v0002900	NAC domain-containing protein, putative	IPR003441 (NAC domain)	GO:0003677, GO:0005634, GO:0006351, GO:0006355	AT2G02450.1 NAC domain containing protein 35	Q9ZVP8|NAC35_ARATH NAC domain-containing protein 35	A0A0S3RA50|A0A0S3RA50_PHAAN Uncharacterized protein	LotjaGi4g1v0002900	10.9961	24.5955	7.12351	209.317	88.4565	42.2204	LotjaGi4g1v0002900	5.32806	2.99269	3.16e-07	2.82e-05	288	1
LotjaGi4g1v0007000	Cytochrome P450	IPR001128 (Cytochrome P450)	GO:0004497, GO:0005506, GO:0016491, GO:0016705, GO:0020037, GO:0046872, GO:0055114	AT3G26300.1 cytochrome P450, family 71, subfamily B, polypeptide 34	O81974|C71D8_SOYBN Cytochrome P450 71D8	I3SYF5|I3SYF5_LOTJA Uncharacterized protein	LotjaGi4g1v0007000	1007.98	736.279	963.709	1490.05	1422.57	1318.88	LotjaGi4g1v0007000	10.14	0.643964	5.68e-05	0.00224898	648	1
LotjaGi4g1v0008300	Tonoplast dicarboxylate transporter-like protein	IPR001898 (Solute carrier family 13)	GO:0005215, GO:0006814, GO:0016020, GO:0016021, GO:0055085	AT5G47560.1 tonoplast dicarboxylate transporter	Q8LG88|TDT_ARATH Tonoplast dicarboxylate transporter	G7JLM6|G7JLM6_MEDTR Tonoplast dicarboxylate transporter-like protein	LotjaGi4g1v0008300	308.807	301.494	212.688	520.336	562.244	314.642	LotjaGi4g1v0008300	8.48157	0.763617	0.00083944	0.0198802	1084	1
LotjaGi4g1v0012300	S-type anion channel	IPR004695 (Voltage-dependent anion channel)	GO:0005623, GO:0006873, GO:0008308, GO:0015698, GO:0016020, GO:0016021, GO:0055085	AT1G62280.1 SLAC1 homologue 1	Q5E930|SLAH1_ARATH S-type anion channel SLAH1	I3SDT0|I3SDT0_LOTJA Uncharacterized protein	LotjaGi4g1v0012300	533.311	550.623	572.934	811.251	1057.84	1035.4	LotjaGi4g1v0012300	9.5142	0.80983	2.44e-07	2.23e-05	281	1
LotjaGi4g1v0012500	Orotidine 5'-phosphate decarboxylase	N.A.	N.A.	AT1G62250.1 orotidine 5'-phosphate decarboxylase	A8QB25|PMIP_MALGO Mitochondrial intermediate peptidase	I1MR44|I1MR44_SOYBN Uncharacterized protein	LotjaGi4g1v0012500	18.3268	22.2153	16.2823	42.5729	33.9285	54.2833	LotjaGi4g1v0012500	4.84478	1.20261	0.00167672	0.0340813	1263	1
LotjaGi4g1v0018200_LC	TPR and ankyrin repeat-containing protein 1	IPR011990 (Tetratricopeptide-like helical domain)	N.A.	AT5G49590.1 hypothetical protein	O15050|TRNK1_HUMAN TPR and ankyrin repeat-containing protein 1	A0A0B2NWS3|A0A0B2NWS3_GLYSO TPR and ankyrin repeat-containing protein 1	LotjaGi4g1v0018200_LC	0.916342	0	0	56.7639	1.21173	0	LotjaGi4g1v0018200_LC	1.2807	5.98342	0.00275086	0.048909	1442	1
LotjaGi4g1v0020100	Polygalacturonase	IPR000743 (Glycoside hydrolase%2C family 28), IPR011050 (Pectin lyase fold/virulence factor)	GO:0004650, GO:0005576, GO:0005975, GO:0008152, GO:0016787, GO:0016798, GO:0047911, GO:0071555	AT1G48100.1 Pectin lyase-like superfamily protein	Q949Z1|PGLR4_ARATH Polygalacturonase At1g48100	A0A0L9T4I6|A0A0L9T4I6_PHAAN Uncharacterized protein	LotjaGi4g1v0020100	253.827	277.692	224.899	1306.75	1172.96	494.582	LotjaGi4g1v0020100	8.96572	1.97529	2.08e-12	5.67e-10	94	1
LotjaGi4g1v0020300_LC	Polygalacturonase family	IPR000743 (Glycoside hydrolase%2C family 28), IPR011050 (Pectin lyase fold/virulence factor)	GO:0004650, GO:0005576, GO:0005975, GO:0008152, GO:0016787, GO:0016798, GO:0071555	AT1G48100.1 Pectin lyase-like superfamily protein	Q949Z1|PGLR4_ARATH Polygalacturonase At1g48100	A0A151S636|A0A151S636_CAJCA Polygalacturonase family	LotjaGi4g1v0020300_LC	0.916342	5.55383	9.1588	113.528	55.7397	13.0682	LotjaGi4g1v0020300_LC	4.15334	3.5443	5.17e-06	0.000305008	435	1
LotjaGi4g1v0021600	ATP-dependent zinc metalloprotease FTSH protein	IPR003959 (ATPase%2C AAA-type%2C core), IPR005936 (Peptidase%2C FtsH), IPR027417 (P-loop containing nucleoside triphosphate hydrolase)	GO:0000166, GO:0004222, GO:0005524, GO:0006508, GO:0008233, GO:0008237, GO:0016020, GO:0016021	AT2G30950.4 FtsH extracellular protease family	O80860|FTSH2_ARATH ATP-dependent zinc metalloprotease FTSH 2, chloroplastic	V7CNS0|V7CNS0_PHAVU Uncharacterized protein	LotjaGi4g1v0021600	1123.44	996.516	1103.13	3245	3293.49	3051.93	LotjaGi4g1v0021600	10.8558	1.57316	6.48e-29	1.85e-25	9	1
LotjaGi4g1v0021700	Pentatricopeptide repeat-containing protein	IPR002885 (Pentatricopeptide repeat), IPR011990 (Tetratricopeptide-like helical domain), IPR032867 (DYW domain)	N.A.	AT2G41080.1 pentatricopeptide (PPR) repeat protein	Q8S9M4|PP198_ARATH Pentatricopeptide repeat-containing protein At2g41080	K7L5L1|K7L5L1_SOYBN Uncharacterized protein	LotjaGi4g1v0021700	18.3268	17.4549	24.4235	43.7555	35.1402	44.2309	LotjaGi4g1v0021700	4.84295	1.03218	0.00516321	0.0760907	1742	1
LotjaGi4g1v0022600	Gibberellin 2-oxidase	IPR005123 (Oxoglutarate/iron-dependent dioxygenase), IPR026992 (Non-haem dioxygenase N-terminal domain)	GO:0016491, GO:0046872, GO:0055114	AT1G30040.1 gibberellin 2-oxidase	Q9XG83|G2OX_PHACN Gibberellin 2-beta-dioxygenase	I3SG99|I3SG99_LOTJA Uncharacterized protein	LotjaGi4g1v0022600	10.9961	9.52085	21.3705	81.5981	41.1989	47.2466	LotjaGi4g1v0022600	4.81414	2.02131	7.65e-06	0.0004304	456	1
LotjaGi4g1v0026000	Chlorophyll a-b binding protein, chloroplastic	IPR022796 (Chlorophyll A-B binding protein)	GO:0009507, GO:0009522, GO:0009523, GO:0009535, GO:0009536, GO:0009579, GO:0009765, GO:0015979, GO:0016020, GO:0016021, GO:0016168, GO:0018298	AT2G34430.1 light-harvesting chlorophyll-protein complex II subunit B1	P27490|CB28_PEA Chlorophyll a-b binding protein 8, chloroplastic	Q9ZP08|Q9ZP08_CICAR Chlorophyll a-b binding protein, chloroplastic	LotjaGi4g1v0026000	416.019	345.131	343.964	1231.07	676.147	548.865	LotjaGi4g1v0026000	9.1011	1.15216	3.36e-06	0.000210567	410	1
LotjaGi4g1v0028300	Leucine-rich repeat receptor-like protein kinase family protein	IPR013210 (Leucine-rich repeat-containing N-terminal%2C plant-type), IPR032675 (Leucine-rich repeat domain%2C L domain-like)	N.A.	AT3G12145.1 Leucine-rich repeat (LRR) family protein	P58822|PGIP2_PHAVU Polygalacturonase inhibitor 2	B9W4T6|B9W4T6_PHAAT Putative polygalacturonase-inhibiting protein	LotjaGi4g1v0028300	213.508	257.063	209.635	458.842	289.604	300.569	LotjaGi4g1v0028300	8.13736	0.624992	0.00335098	0.0563369	1527	1
LotjaGi4g1v0031200	Vacuolar iron transporter-like protein	IPR008217 (Ccc1 family)	GO:0016020, GO:0016021	AT3G43660.1 Vacuolar iron transporter (VIT) family protein	Q9M2C0|VITH4_ARATH Vacuolar iron transporter homolog 4	V7CLG5|V7CLG5_PHAVU Uncharacterized protein	LotjaGi4g1v0031200	192.432	197.558	177.07	418.634	404.719	336.758	LotjaGi4g1v0031200	8.07874	1.03269	8.51e-09	1.13e-06	193	1
LotjaGi4g1v0031500_LC	Vacuolar iron transporter-like protein	IPR008217 (Ccc1 family)	GO:0016020, GO:0016021	AT3G43660.1 Vacuolar iron transporter (VIT) family protein	Q9M2C0|VITH4_ARATH Vacuolar iron transporter homolog 4	V7CLG5|V7CLG5_PHAVU Uncharacterized protein	LotjaGi4g1v0031500_LC	40.3191	44.4307	28.494	140.727	150.255	131.687	LotjaGi4g1v0031500_LC	6.18837	1.9001	4.78e-12	1.23e-09	100	1
LotjaGi4g1v0035900	Protein EXORDIUM-like 1	IPR006766 (Phosphate-induced protein 1)	N.A.	AT5G64260.1 EXORDIUM like 2	Q9FE06|EXOL2_ARATH Protein EXORDIUM-like 2	G7JCS2|G7JCS2_MEDTR Phosphate-responsive 1 family protein	LotjaGi4g1v0035900	3358.4	2360.38	2577.69	5546.31	5933.85	3238.91	LotjaGi4g1v0035900	11.8469	0.827117	0.000111947	0.00392073	733	1
LotjaGi4g1v0036300	ABC transporter G family member	IPR003439 (ABC transporter-like), IPR013525 (ABC-2 type transporter), IPR027417 (P-loop containing nucleoside triphosphate hydrolase)	GO:0000166, GO:0005524, GO:0016020, GO:0016021, GO:0016887	AT1G17840.1 white-brown complex-like protein	Q8RXN0|AB11G_ARATH ABC transporter G family member 11	G7JCQ3|G7JCQ3_MEDTR White-brown-complex ABC transporter family protein, putative	LotjaGi4g1v0036300	301.477	444.307	156.717	1199.14	740.368	478.498	LotjaGi4g1v0036300	8.94373	1.42182	3.24e-05	0.00143294	581	1
LotjaGi4g1v0038600	Phototropic-responsive NPH3 family protein	IPR011333 (SKP1/BTB/POZ domain), IPR027356 (NPH3 domain)	GO:0016567	AT5G64330.1 Phototropic-responsive NPH3 family protein	Q9FMF5|RPT3_ARATH Root phototropism protein 3	G7JV64|G7JV64_MEDTR Phototropic-responsive NPH3 family protein	LotjaGi4g1v0038600	92.5506	68.2328	134.329	134.814	196.301	173.908	LotjaGi4g1v0038600	7.0077	0.775083	0.0051294	0.0757228	1739	1
LotjaGi4g1v0041900	Chaperone DnaK	IPR013126 (Heat shock protein 70 family), IPR029047 (Heat shock protein 70kD%2C peptide-binding domain)	GO:0000166, GO:0005524, GO:0006457, GO:0051082	AT5G09590.1 mitochondrial HSO70 2	Q01899|HSP7M_PHAVU Heat shock 70 kDa protein, mitochondrial	A0A0S3QZX4|A0A0S3QZX4_PHAAN Uncharacterized protein	LotjaGi4g1v0041900	625.862	643.451	616.693	977.995	768.238	781.077	LotjaGi4g1v0041900	9.50729	0.422269	0.00625012	0.0869193	1846	1
LotjaGi4g1v0044700	Receptor-like kinase	IPR011009 (Protein kinase-like domain), IPR032675 (Leucine-rich repeat domain%2C L domain-like)	GO:0004672, GO:0005524, GO:0006468, GO:0016020, GO:0016021, GO:0016301, GO:0016310	AT5G48380.1 BAK1-interacting receptor-like kinase 1	Q9ASS4|Y5838_ARATH Probably inactive leucine-rich repeat receptor-like protein kinase At5g48380	G7JSZ5|G7JSZ5_MEDTR LRR receptor-like kinase family protein, putative	LotjaGi4g1v0044700	15.5778	34.9098	16.2823	133.632	54.528	28.1469	LotjaGi4g1v0044700	5.32407	1.69581	0.00206377	0.0394792	1342	1
LotjaGi4g1v0045700	Anthocyanidin reductase	IPR016040 (NAD(P)-binding domain)	GO:0003824, GO:0050662	AT1G61720.1 NAD(P)-binding Rossmann-fold superfamily protein	Q5FB34|ANRCS_VITVI Anthocyanidin reductase ((2S)-flavan-3-ol-forming)	I3SIP5|I3SIP5_LOTJA Uncharacterized protein	LotjaGi4g1v0045700	42.1518	17.4549	35.6176	93.424	118.75	73.383	LotjaGi4g1v0045700	5.78048	1.58438	1.38e-05	0.00069677	507	1
LotjaGi4g1v0047500	UDP-glycosyltransferase	IPR002213 (UDP-glucuronosyl/UDP-glucosyltransferase)	GO:0008152, GO:0016740, GO:0016758	AT5G17050.1 UDP-glucosyl transferase 78D2	P51094|UFOG_VITVI Anthocyanidin 3-O-glucosyltransferase 2	A0A067XVJ3|A0A067XVJ3_CICAR Glycosyltransferase	LotjaGi4g1v0047500	0.916342	4.76043	4.07058	14.191	15.7525	8.04198	LotjaGi4g1v0047500	2.68123	1.96237	0.00331115	0.0557768	1524	1
LotjaGi4g1v0054900	RING finger protein	N.A.	N.A.	AT3G47160.1 RING/U-box superfamily protein	Q5ZM74|RN141_CHICK RING finger protein 141	I1KLI6|I1KLI6_SOYBN Uncharacterized protein	LotjaGi4g1v0054900	319.804	361.792	358.211	584.195	541.644	395.062	LotjaGi4g1v0054900	8.71144	0.548612	0.00231015	0.0428823	1383	1
LotjaGi4g1v0058300	Squamosa promoter-binding-like protein	IPR004333 (Transcription factor%2C SBP-box)	GO:0003677, GO:0003700, GO:0005634, GO:0006351, GO:0006355, GO:0009908, GO:0046872	AT2G33810.1 squamosa promoter binding protein-like 3	Q38741|SBP1_ANTMA Squamosa promoter-binding protein 1	A0A151RAJ5|A0A151RAJ5_CAJCA Squamosa promoter-binding-like protein	LotjaGi4g1v0058300	51.3152	65.8526	44.7764	238.882	99.362	46.2414	LotjaGi4g1v0058300	6.37811	1.24743	0.00718425	0.096549	1910	1
LotjaGi4g1v0062400	2-oxoglutarate-dependent dioxygenase	IPR005123 (Oxoglutarate/iron-dependent dioxygenase), IPR026992 (Non-haem dioxygenase N-terminal domain)	GO:0016491, GO:0051213, GO:0055114	AT1G52820.1 2-oxoglutarate (2OG) and Fe(II)-dependent oxygenase superfamily protein	Q945B6|AOP1L_ARATH Probable 2-oxoglutarate-dependent dioxygenase AOP1.2	I3SQC5|I3SQC5_LOTJA Uncharacterized protein	LotjaGi4g1v0062400	547.973	670.427	472.187	1705.28	1053	863.507	LotjaGi4g1v0062400	9.68793	1.09918	1.63e-06	0.000115678	362	1
LotjaGi4g1v0062900	O-methyltransferase, putative	IPR012967 (Plant methyltransferase dimerisation), IPR029063 (S-adenosyl-L-methionine-dependent methyltransferase)	GO:0008168, GO:0008171, GO:0016740, GO:0032259, GO:0046983, GO:0050630, GO:0102719	AT4G35160.1 O-methyltransferase family protein	Q84KK4|I4OMT_LOTJA Isoflavone 4'-O-methyltransferase	I3RZV3|I3RZV3_LOTJA Uncharacterized protein	LotjaGi4g1v0062900	6079.93	6939.91	6815.17	23147.9	12609.3	7633.85	LotjaGi4g1v0062900	13.2555	1.12935	7.68e-05	0.00289585	680	1
LotjaGi4g1v0063000	Cytochrome P450	IPR001128 (Cytochrome P450)	GO:0004497, GO:0005506, GO:0016491, GO:0016705, GO:0020037, GO:0046872, GO:0055114	AT5G06900.1 cytochrome P450, family 93, subfamily D, polypeptide 1	Q9SXS3|C93C2_GLYEC 2-hydroxyisoflavanone synthase	Q9MBE5|Q9MBE5_LOTJA Cytochrome P450	LotjaGi4g1v0063000	47750.6	56723.7	41243.1	131170	71196.5	53178.6	LotjaGi4g1v0063000	15.9731	0.810403	0.00182816	0.0361575	1298	1
LotjaGi4g1v0063800	Cytochrome P450	IPR001128 (Cytochrome P450)	GO:0004497, GO:0005506, GO:0016491, GO:0016705, GO:0020037, GO:0046872, GO:0055114	AT5G06900.1 cytochrome P450, family 93, subfamily D, polypeptide 1	Q9SXS3|C93C2_GLYEC 2-hydroxyisoflavanone synthase	Q9MBE5|Q9MBE5_LOTJA Cytochrome P450	LotjaGi4g1v0063800	3069.75	3671.08	2543.09	8217.76	4565.81	3444.98	LotjaGi4g1v0063800	11.9984	0.805728	0.00172707	0.0348523	1272	1
LotjaGi4g1v0064600	Wuschel homeobox protein	IPR009057 (Homeobox domain-like)	GO:0003677, GO:0005634	AT5G45980.1 WUSCHEL related homeobox 8	Q6X7J5|WOX8_ARATH WUSCHEL-related homeobox 8	I1M048|I1M048_SOYBN Uncharacterized protein	LotjaGi4g1v0064600	1.83268	0	0	9.46066	9.69386	6.03148	LotjaGi4g1v0064600	1.17929	3.78059	0.000359046	0.0101179	911	1
LotjaGi4g1v0069800	maternal effect embryo arrest 14	N.A.	N.A.	AT2G15890.1 maternal effect embryo arrest 14	Q9XIM0|MEE14_ARATH CCG-binding protein 1	A0A151S4S3|A0A151S4S3_CAJCA Uncharacterized protein	LotjaGi4g1v0069800	918.175	932.25	715.404	2939.9	2331.37	1434.49	LotjaGi4g1v0069800	10.4332	1.38598	6.85e-10	1.11e-07	158	1
LotjaGi4g1v0072600	Alpha/beta-Hydrolases superfamily protein, putative	IPR029058 (Alpha/Beta hydrolase fold)	GO:0008152, GO:0016787	AT2G03550.1 alpha/beta-Hydrolases superfamily protein	Q9ZQ91|CXE7_ARATH Probable carboxylesterase 7	I1JEV6|I1JEV6_SOYBN Uncharacterized protein	LotjaGi4g1v0072600	21.0759	31.7362	26.4588	81.5981	53.3162	54.2833	LotjaGi4g1v0072600	5.35127	1.25503	0.00040255	0.0110764	933	1
LotjaGi4g1v0074600	Cold regulated protein 27	N.A.	GO:0005634, GO:0009409, GO:0010228, GO:0042752, GO:0080167	AT5G42900.1 cold regulated protein 27	best_blast_hit_sprot=N.A.	G7JL76|G7JL76_MEDTR Uncharacterized protein	LotjaGi4g1v0074600	64.144	57.1251	48.8469	146.64	166.007	125.656	LotjaGi4g1v0074600	6.50812	1.36541	1.02e-07	1.02e-05	256	1
LotjaGi4g1v0078900	Hydroxyproline-rich glycoprotein family protein	N.A.	GO:0031225	AT1G70985.1 hydroxyproline-rich glycoprotein family protein	P61406|EST1A_MOUSE Telomerase-binding protein EST1A	I1KM39|I1KM39_SOYBN Uncharacterized protein	LotjaGi4g1v0078900	431.597	388.768	429.446	691.81	521.045	530.771	LotjaGi4g1v0078900	8.94272	0.48038	0.00392816	0.0629093	1603	1
LotjaGi4g1v0082600_LC	autoinhibited Ca(2+)-ATPase, isoform 4	N.A.	N.A.	AT3G57330.1 autoinhibited Ca2+-ATPase 11	best_blast_hit_sprot=N.A.	best_blast_hit_trembl_plants=N.A.	LotjaGi4g1v0082600_LC	615.782	702.163	721.51	1111.63	1105.1	1066.57	LotjaGi4g1v0082600_LC	9.75249	0.68696	2.2e-06	0.000149143	379	1
LotjaGi4g1v0096700	Peroxidase	IPR010255 (Haem peroxidase)	GO:0004601, GO:0005576, GO:0006979, GO:0016491, GO:0020037, GO:0042744, GO:0046872, GO:0055114, GO:0098869	AT5G67400.1 root hair specific 19	Q43873|PER73_ARATH Peroxidase 73	I3T6L6|I3T6L6_LOTJA Peroxidase	LotjaGi4g1v0096700	8146.28	8278.38	6627.92	18361.9	15019.4	10635.5	LotjaGi4g1v0096700	13.3742	0.933128	9.48e-07	7.12e-05	340	1
LotjaGi4g1v0096800	A-kinase anchor protein 9, putative isoform 1	N.A.	GO:0016301, GO:0016310	AT5G67390.1 glycosyltransferase-like protein	Q657D6|ELF32_ORYSJ ELF3-like protein 2	I3S5W2|I3S5W2_LOTJA Uncharacterized protein	LotjaGi4g1v0096800	146.615	128.532	164.858	208.134	216.9	227.186	LotjaGi4g1v0096800	7.48033	0.56784	0.00400474	0.0635396	1618	1
LotjaGi4g1v0097700	Subtilisin-like protease	IPR000209 (Peptidase S8/S53 domain), IPR010259 (Peptidase S8 propeptide/proteinase inhibitor I9)	GO:0004252, GO:0006508, GO:0008233, GO:0016787	AT5G67360.1 Subtilase family protein	O65351|SBT17_ARATH Subtilisin-like protease SBT1.7	G7JCT4|G7JCT4_MEDTR Subtilisin-like serine protease	LotjaGi4g1v0097700	1477.14	1321.81	1648.58	4944.37	4256.82	2264.82	LotjaGi4g1v0097700	11.217	1.36628	4.52e-09	6.41e-07	181	1
LotjaGi4g1v0098700	Metal transporter	IPR001046 (NRAMP family)	GO:0016020, GO:0016021, GO:0030001, GO:0046873	AT2G23150.1 natural resistance-associated macrophage protein 3	Q9SNV9|NRAM3_ARATH Metal transporter Nramp3	I1K299|I1K299_SOYBN Uncharacterized protein	LotjaGi4g1v0098700	823.792	748.18	751.022	1087.98	1059.05	1055.51	LotjaGi4g1v0098700	9.82842	0.463231	0.00106689	0.0239835	1142	1
LotjaGi4g1v0103600	HXXXD-type acyl-transferase family protein	IPR003480 (Transferase)	GO:0016740, GO:0016747	AT5G67150.1 HXXXD-type acyl-transferase family protein	Q9SND9|Y3028_ARATH Uncharacterized acetyltransferase At3g50280	I1MVB9|I1MVB9_SOYBN Uncharacterized protein	LotjaGi4g1v0103600	577.296	592.673	666.557	927.144	968.174	1165.08	LotjaGi4g1v0103600	9.62617	0.736741	1.97e-06	0.000135631	372	1
LotjaGi4g1v0103700	Hydroxycinnamoyl-CoA shikimate/quinate hydroxycinnamoyltransferase	IPR003480 (Transferase)	GO:0016740, GO:0016747	AT2G19070.1 spermidine hydroxycinnamoyl transferase	O64470|SHT_ARATH Spermidine hydroxycinnamoyl transferase	I1NDZ7|I1NDZ7_SOYBN Uncharacterized protein	LotjaGi4g1v0103700	22.9086	41.257	39.6881	40.2078	83.6095	126.661	LotjaGi4g1v0103700	5.74851	1.27013	0.00248584	0.0454534	1404	1
LotjaGi4g1v0104000	Late embryogenesis abundant protein	IPR004864 (Late embryogenesis abundant protein%2C LEA-14)	GO:0016020, GO:0016021	AT1G45688.1 transmembrane protein	Q9ZVD2|NHL13_ARATH NDR1/HIN1-like protein 13	I1K248|I1K248_SOYBN Uncharacterized protein	LotjaGi4g1v0104000	194.265	274.518	139.417	636.229	334.438	212.107	LotjaGi4g1v0104000	8.14322	0.959557	0.00445593	0.0682126	1677	1
LotjaGi4g1v0104100_LC							LotjaGi4g1v0104100_LC	35.7374	23.8021	40.7058	85.1459	113.903	40.2099	LotjaGi4g1v0104100_LC	5.68995	1.25504	0.00236242	0.0436002	1391	1
LotjaGi4g1v0105000	Zeaxanthin epoxidase, chloroplastic	IPR002938 (FAD-binding domain), IPR008984 (SMAD/FHA domain), IPR023753 (FAD/NAD(P)-binding domain)	GO:0009507, GO:0009536, GO:0009540, GO:0009688, GO:0016020, GO:0016491, GO:0055114, GO:0071949	AT5G67030.1 zeaxanthin epoxidase (ZEP) (ABA1)	O81360|ABA2_PRUAR Zeaxanthin epoxidase, chloroplastic	I1MVX7|I1MVX7_SOYBN Zeaxanthin epoxidase, chloroplastic	LotjaGi4g1v0105000	525.981	517.3	515.946	870.38	970.598	930.859	LotjaGi4g1v0105000	9.43666	0.830012	8.8e-09	1.15e-06	196	1
LotjaGi4g1v0111300	Nitrogen regulation protein NR(I)	N.A.	GO:0000156, GO:0000160, GO:0000166, GO:0003677, GO:0005524, GO:0005737, GO:0006351, GO:0006355, GO:0006808, GO:0008134, GO:0009399, GO:0043565	AT5G66985.1 hypothetical protein	Q96GC6|ZN274_HUMAN Neurotrophin receptor-interacting factor homolog	I3SRF3|I3SRF3_LOTJA Uncharacterized protein	LotjaGi4g1v0111300	215.34	233.261	205.564	821.894	704.016	387.02	LotjaGi4g1v0111300	8.54258	1.54806	9.47e-11	1.95e-08	125	1
LotjaGi4g1v0112200_LC	cytochrome P450, family 71, subfamily A, polypeptide 23	N.A.	N.A.	AT3G48300.1 cytochrome P450, family 71, subfamily A, polypeptide 23	Q66I22|SRRT_DANRE Serrate RNA effector molecule homolog	A0A072UJ00|A0A072UJ00_MEDTR Uncharacterized protein	LotjaGi4g1v0112200_LC	151.197	134.085	70.2175	243.612	241.135	198.034	LotjaGi4g1v0112200_LC	7.35953	0.941574	0.000369483	0.0103526	916	1
LotjaGi4g1v0114000	Homeobox protein bel1-like protein	IPR006563 (POX domain), IPR009057 (Homeobox domain-like)	GO:0003677, GO:0005634, GO:0005829, GO:0006355, GO:0009506	AT2G23760.1 BEL1-like homeodomain 4	Q94KL5|BLH4_ARATH BEL1-like homeodomain protein 4	G7LFL6|G7LFL6_MEDTR BEL1-related homeotic protein	LotjaGi4g1v0114000	90.7179	119.011	118.047	162.014	218.112	141.74	LotjaGi4g1v0114000	7.10709	0.67097	0.00619298	0.0864055	1840	1
LotjaGi4g1v0114700_LC							LotjaGi4g1v0114700_LC	775.226	751.354	855.839	1401.36	1261.41	1165.08	LotjaGi4g1v0114700_LC	9.9753	0.684109	4.32e-06	0.000262185	423	1
LotjaGi4g1v0116600	Cytochrome P450 family protein	IPR001128 (Cytochrome P450)	GO:0004497, GO:0005506, GO:0016020, GO:0016021, GO:0016491, GO:0016705, GO:0020037, GO:0046872, GO:0055114	AT3G50660.1 Cytochrome P450 superfamily protein	O64989|C90B1_ARATH Cytochrome P450 90B1	A0A151TI98|A0A151TI98_CAJCA Cytochrome P450 90B1	LotjaGi4g1v0116600	0.916342	0.793405	5.08822	7.09549	15.7525	11.0577	LotjaGi4g1v0116600	2.33932	2.31835	0.00207371	0.0396398	1343	1
LotjaGi4g1v0116700	Succinate dehydrogenase [ubiquinone] flavoprotein subunit, mitochondrial	IPR014006 (Succinate dehydrogenase/fumarate reductase%2C flavoprotein subunit), IPR015939 (Fumarate reductase/succinate dehydrogenase flavoprotein-like%2C C-terminal), IPR023753 (FAD/NAD(P)-binding domain), IPR027477 (Succinate dehydrogenase/fumarate reductase flavoprotein%2C catalytic domain)	GO:0000104, GO:0005743, GO:0005749, GO:0006099, GO:0006121, GO:0008177, GO:0009055, GO:0009061, GO:0016020, GO:0016491, GO:0016627, GO:0022900, GO:0050660, GO:0055114	AT5G66760.1 succinate dehydrogenase 1-1	O82663|SDHA1_ARATH Succinate dehydrogenase [ubiquinone] flavoprotein subunit 1, mitochondrial	I1JCQ7|I1JCQ7_SOYBN Succinate dehydrogenase [ubiquinone] flavoprotein subunit, mitochondrial	LotjaGi4g1v0116700	3774.41	4140.78	4070.58	6404.86	6228.3	6489.88	LotjaGi4g1v0116700	12.3011	0.673989	5.31e-07	4.4e-05	310	1
LotjaGi4g1v0118900	Transcription factor RADIALIS	IPR009057 (Homeobox domain-like)	GO:0003677, GO:0005634	AT4G39250.1 RAD-like 1	F4JVB8|RADL1_ARATH Protein RADIALIS-like 1	I1JCP4|I1JCP4_SOYBN MYB/HD-like transcription factor	LotjaGi4g1v0118900	10.0798	3.17362	1.01764	17.7387	46.0458	18.0944	LotjaGi4g1v0118900	3.51026	2.5204	0.00036076	0.0101551	912	1
LotjaGi4g1v0119500	Pimeloyl-[acyl-carrier protein] methyl ester esterase	IPR029058 (Alpha/Beta hydrolase fold)	GO:0005737, GO:0009102, GO:0016787, GO:0052689	AT4G36530.2 alpha/beta-Hydrolases superfamily protein	Q9FFZ1|PPH_ARATH Pheophytinase, chloroplastic	I3SN35|I3SN35_LOTJA Uncharacterized protein	LotjaGi4g1v0119500	212.591	183.276	232.023	363.053	304.145	410.141	LotjaGi4g1v0119500	8.09885	0.778886	3.55e-05	0.00155061	587	1
LotjaGi4g1v0124600	WAT1-related protein	IPR000620 (EamA domain)	GO:0016020, GO:0016021, GO:0022857, GO:0055085	AT1G25270.1 nodulin MtN21 /EamA-like transporter family protein	Q4PT23|WTR6_ARATH WAT1-related protein At1g25270	A0A072UPG7|A0A072UPG7_MEDTR WAT1-related protein	LotjaGi4g1v0124600	514.984	402.256	686.91	2703.38	2652.48	1766.22	LotjaGi4g1v0124600	10.1379	2.15049	4.88e-23	5.96e-20	21	1
LotjaGi4g1v0127900	Flavanone 3-hydroxylase	IPR005123 (Oxoglutarate/iron-dependent dioxygenase), IPR026992 (Non-haem dioxygenase N-terminal domain)	GO:0016491, GO:0045486, GO:0046872, GO:0055114	AT3G51240.1 flavanone 3-hydroxylase	Q07353|FL3H_PETHY Naringenin,2-oxoglutarate 3-dioxygenase	K9K0H5|K9K0H5_ONOVI Flavanone 3-hydroxylase	LotjaGi4g1v0127900	374.784	103.936	351.087	772.226	905.164	610.185	LotjaGi4g1v0127900	8.84316	1.46297	1.86e-05	0.000896119	533	1
LotjaGi4g1v0128500	Ferredoxin--NADP reductase	IPR001433 (Oxidoreductase FAD/NAD(P)-binding), IPR017938 (Riboflavin synthase-like beta-barrel)	GO:0004324, GO:0009507, GO:0016491, GO:0055114	AT5G66190.1 ferredoxin-NADP -oxidoreductase 1	P10933|FENR1_PEA Ferredoxin--NADP reductase, leaf isozyme, chloroplastic	A0A0R4J4B4|A0A0R4J4B4_SOYBN Ferredoxin--NADP reductase	LotjaGi4g1v0128500	242.831	276.105	244.235	368.966	341.708	355.857	LotjaGi4g1v0128500	8.23232	0.48285	0.00390879	0.0627558	1599	1
LotjaGi4g1v0132900	RING/U-box superfamily protein	IPR001841 (Zinc finger%2C RING-type)	GO:0016020, GO:0016021	AT2G17730.1 NEP-interacting protein 2	Q8GT75|NIP1_ARATH NEP1-interacting protein 1	I3S7G7|I3S7G7_LOTJA Uncharacterized protein	LotjaGi4g1v0132900	227.253	226.12	224.899	352.409	334.438	280.464	LotjaGi4g1v0132900	8.07682	0.512115	0.00399178	0.0634777	1614	1
LotjaGi4g1v0143000	Pectin acetylesterase	IPR004963 (Pectinacetylesterase/NOTUM)	GO:0005576, GO:0005618, GO:0016787, GO:0071555	AT4G19420.1 Pectinacetylesterase family protein	Q6DBP4|PAE8_ARATH Pectin acetylesterase 8	I3SC60|I3SC60_LOTJA Pectin acetylesterase	LotjaGi4g1v0143000	44.9008	50.7779	48.8469	202.222	127.232	54.2833	LotjaGi4g1v0143000	6.29461	1.40879	0.000409742	0.0112381	936	1
LotjaGi4g1v0144700	Chalcone reductase	IPR023210 (NADP-dependent oxidoreductase domain)	GO:0016491, GO:0055114	AT1G59960.1 NAD(P)-linked oxidoreductase superfamily protein	P26690|6DCS_SOYBN NAD(P)H-dependent 6'-deoxychalcone synthase	A1IHM7|A1IHM7_LOTJA Polyketide reductase	LotjaGi4g1v0144700	4.58171	8.72745	8.14116	140.727	6.05866	8.04198	LotjaGi4g1v0144700	4.26376	2.85159	0.00305235	0.0525621	1490	1
LotjaGi4g1v0145600	Cadmium-induced protein AS8, putative	N.A.	GO:0016020, GO:0016021	AT4G19070.1 Putative membrane lipoprotein	P42735|CDI8_ARATH Cadmium-induced protein AS8	I3S7C4|I3S7C4_MEDTR Cadmium-induced protein AS8, putative	LotjaGi4g1v0145600	73.3074	72.9932	75.3057	154.918	127.232	201.049	LotjaGi4g1v0145600	6.7692	1.12462	8.66e-06	0.000472115	471	1
LotjaGi4g1v0149200	Protein kinase family protein	IPR000014 (PAS domain), IPR011009 (Protein kinase-like domain)	N.A.	AT5G58140.1 phototropin 2	P93025|PHOT2_ARATH Phototropin-2	K7MGJ3|K7MGJ3_SOYBN Uncharacterized protein	LotjaGi4g1v0149200	154.862	112.663	124.153	215.23	140.561	304.59	LotjaGi4g1v0149200	7.40538	0.75363	0.00562579	0.0809558	1784	1
LotjaGi4g1v0153700	Plant protein 1589 of Uncharacterized protein function	IPR006476 (Conserved hypothetical protein CHP01589%2C plant)	N.A.	AT1G10657.2 transmembrane protein	P28742|KIP1_YEAST Kinesin-like protein KIP1	A0A151RG83|A0A151RG83_CAJCA Uncharacterized protein	LotjaGi4g1v0153700	26.5739	19.8351	33.5823	28.382	53.3162	122.64	LotjaGi4g1v0153700	5.41333	1.35304	0.00600881	0.0844788	1826	1
LotjaGi4g1v0156400	Alpha-glucan water dikinase	IPR002192 (Pyruvate phosphate dikinase%2C PEP/pyruvate-binding)	GO:0005524, GO:0016301, GO:0016310	AT1G10760.1 Pyruvate phosphate dikinase, PEP/pyruvate binding domain-containing protein	Q8LPT9|GWD1_CITRE Alpha-glucan water dikinase, chloroplastic	A0A151RQ57|A0A151RQ57_CAJCA Uncharacterized protein	LotjaGi4g1v0156400	1260.89	1434.48	1281.21	2585.12	1937.56	1599.35	LotjaGi4g1v0156400	10.6836	0.622483	0.000464567	0.0125014	954	1
LotjaGi4g1v0161400	Chaperone protein dnaJ, putative	IPR002939 (Chaperone DnaJ%2C C-terminal)	GO:0006457, GO:0051082	AT1G59725.1 DNAJ heat shock family protein	Q3MI00|DNJB1_BOVIN DnaJ homolog subfamily B member 1	V7C6U9|V7C6U9_PHAVU Uncharacterized protein	LotjaGi4g1v0161400	1.83268	4.76043	7.12351	31.9297	16.9643	7.03673	LotjaGi4g1v0161400	3.20675	2.02771	0.00395349	0.0631436	1607	1
LotjaGi4g1v0165300_LC	Dentin sialophosphoprotein-like protein, putative	N.A.	N.A.	AT5G64170.1 dentin sialophosphoprotein-like protein	A8MQN2|LNK1_ARATH Protein LNK1	K7KPQ6|K7KPQ6_SOYBN Uncharacterized protein	LotjaGi4g1v0165300_LC	317.971	341.164	297.152	449.381	462.882	408.13	LotjaGi4g1v0165300_LC	8.54906	0.465452	0.00354245	0.0587858	1547	1
LotjaGi4g1v0168100	DNA-directed RNA polymerase	IPR002092 (DNA-directed RNA polymerase%2C phage-type), IPR029262 (DNA-directed RNA polymerase%2C N-terminal)	GO:0003677, GO:0003899, GO:0006351, GO:0016740, GO:0016779	AT1G68990.1 male gametophyte defective 3	Q8L6J5|RPO1B_TOBAC DNA-directed RNA polymerase 1B, mitochondrial	A0A0S3R3N7|A0A0S3R3N7_PHAAN DNA-directed RNA polymerase	LotjaGi4g1v0168100	230.918	256.27	243.217	374.878	370.79	314.642	LotjaGi4g1v0168100	8.19645	0.537719	0.00184267	0.0363526	1301	1
LotjaGi4g1v0171900	Hydroxyproline-rich glycoprotein family protein, putative	N.A.	GO:0016020, GO:0016021	AT5G65660.1 hydroxyproline-rich glycoprotein family protein	Q9LSK9|Y5566_ARATH Uncharacterized protein At5g65660	I3S1T5|I3S1T5_LOTJA Uncharacterized protein	LotjaGi4g1v0171900	415.103	356.239	335.823	1279.55	897.894	516.697	LotjaGi4g1v0171900	9.16917	1.28296	4.69e-07	3.96e-05	304	1
LotjaGi4g1v0175100_LC	Fructose-1,6-bisphosphatase class 1	N.A.	GO:0005737, GO:0005975, GO:0006094, GO:0016311, GO:0016787, GO:0016791, GO:0042132, GO:0046872	N.A.	A9LYX9|F16PA_NEIM0 Fructose-1,6-bisphosphatase class 1	Q84VH7|Q84VH7_SOYBN Envelope-like protein	LotjaGi4g1v0175100_LC	13.7451	15.0747	7.12351	96.9717	55.7397	53.2781	LotjaGi4g1v0175100_LC	4.84208	2.51877	5.64e-09	7.78e-07	186	1
LotjaGi4g1v0176100	Desaturase	IPR001199 (Cytochrome b5-like heme/steroid binding domain), IPR005804 (Fatty acid desaturase domain)	N.A.	AT2G46210.1 Fatty acid/sphingolipid desaturase	Q3EBF7|SLD2_ARATH Delta(8)-fatty-acid desaturase 2	A0A1J7I1T3|A0A1J7I1T3_LUPAN Uncharacterized protein	LotjaGi4g1v0176100	923.673	910.828	750.004	3975.84	3022.06	2345.24	LotjaGi4g1v0176100	10.6777	1.85402	5.61e-22	6.26e-19	23	1
LotjaGi4g1v0184800	Desaturase	IPR001199 (Cytochrome b5-like heme/steroid binding domain), IPR005804 (Fatty acid desaturase domain)	N.A.	AT2G46210.1 Fatty acid/sphingolipid desaturase	Q3EBF7|SLD2_ARATH Delta(8)-fatty-acid desaturase 2	A0A1J7I1T3|A0A1J7I1T3_LUPAN Uncharacterized protein	LotjaGi4g1v0184800	571.798	531.581	565.81	954.344	877.294	814.25	LotjaGi4g1v0184800	9.45227	0.664605	6.52e-06	0.000373822	448	1
LotjaGi4g1v0188000	Zinc finger protein LSD1	IPR005735 (Zinc finger%2C LSD1-type), IPR011031 (Multihaem cytochrome)	GO:0005515, GO:0005634, GO:0060548	AT1G32540.2 lsd one like 1	Q93ZB1|LOL1_ARATH Protein LOL1	I3S8Z8|I3S8Z8_LOTJA Uncharacterized protein	LotjaGi4g1v0188000	412.354	213.426	306.311	683.532	840.942	610.185	LotjaGi4g1v0188000	8.8771	1.19546	5.68e-08	6.13e-06	238	1
LotjaGi4g1v0190400	Two-component response regulator-like protein	IPR009057 (Homeobox domain-like), IPR011006 (CheY-like superfamily)	GO:0000160, GO:0003677, GO:0005634, GO:0006351, GO:0006355	AT4G18020.1 CheY-like two-component responsive regulator family protein	Q6LA43|APRR2_ARATH Two-component response regulator-like APRR2	A0A072V0B2|A0A072V0B2_MEDTR Two-component response regulator-APRR2-like protein	LotjaGi4g1v0190400	615.782	468.902	645.187	1597.67	1349.87	1285.71	LotjaGi4g1v0190400	9.81704	1.2911	1.97e-14	7.42e-12	68	1
LotjaGi4g1v0199700	Nudix family hydrolase	IPR015797 (NUDIX hydrolase domain-like)	GO:0016787	AT5G47240.1 nudix hydrolase homolog 8	Q8L7W2|NUDT8_ARATH Nudix hydrolase 8	G7JHP2|G7JHP2_MEDTR Nudix family hydrolase	LotjaGi4g1v0199700	54.9805	59.5053	41.7234	124.171	111.479	123.645	LotjaGi4g1v0199700	6.30322	1.20169	5.9e-06	0.000344265	439	1
LotjaGi4g1v0203500	alpha/beta-Hydrolases superfamily protein	N.A.	N.A.	AT4G25770.1 alpha/beta-Hydrolases superfamily protein	B9L1Z5|FPG_THERP Formamidopyrimidine-DNA glycosylase	I1MV07|I1MV07_SOYBN Uncharacterized protein	LotjaGi4g1v0203500	409.605	396.702	350.07	583.013	569.514	493.576	LotjaGi4g1v0203500	8.84516	0.509443	0.00125526	0.027194	1185	1
LotjaGi4g1v0207300_LC	Ribonuclease H-like superfamily protein	N.A.	N.A.	AT5G61090.1 Polynucleotidyl transferase, ribonuclease H-like superfamily protein	P46019|KPB2_HUMAN Phosphorylase b kinase regulatory subunit alpha, liver isoform	I3S2I6|I3S2I6_LOTJA Uncharacterized protein	LotjaGi4g1v0207300_LC	23.8249	10.3143	19.3352	81.5981	39.9872	30.1574	LotjaGi4g1v0207300_LC	4.90817	1.50471	0.0018139	0.0360562	1291	1
LotjaGi4g1v0207500	serine/arginine-rich splicing factor-like protein, putative	IPR025558 (Domain of unknown function DUF4283)	N.A.	AT5G64200.1 serine/arginine-rich splicing factor-like protein, putative	P30352|SRSF2_CHICK Serine/arginine-rich splicing factor 2	A0A151TM91|A0A151TM91_CAJCA Uncharacterized protein	LotjaGi4g1v0207500	2564.84	2881.65	1961	5062.63	3723.65	3989.83	LotjaGi4g1v0207500	11.663	0.786392	8.12e-06	0.000450186	463	1
LotjaGi4g1v0208100	14 kDa proline-rich protein DC2.15	IPR016140 (Bifunctional inhibitor/plant lipid transfer protein/seed storage helical domain)	N.A.	AT2G45180.1 Bifunctional inhibitor/lipid-transfer protein/seed storage 2S albumin superfamily protein	P14009|14KD_DAUCA 14 kDa proline-rich protein DC2.15	I3T4V5|I3T4V5_LOTJA Uncharacterized protein	LotjaGi4g1v0208100	4681.59	5360.24	3377.56	13661.2	8266.44	5627.37	LotjaGi4g1v0208100	12.6461	1.03799	8.65e-05	0.00315898	703	1
LotjaGi4g1v0209900	Elongation factor G	IPR004540 (Translation elongation factor EFG/EF2), IPR027417 (P-loop containing nucleoside triphosphate hydrolase)	GO:0000166, GO:0003746, GO:0003924, GO:0005525, GO:0005622, GO:0005737, GO:0006412, GO:0006414	AT1G62750.1 Translation elongation factor EFG/EF2 protein	P34811|EFGC1_SOYBN Elongation factor G-1, chloroplastic	A0A151SKP1|A0A151SKP1_CAJCA Elongation factor G, chloroplastic	LotjaGi4g1v0209900	1404.75	1038.57	1262.9	1608.31	1840.62	1746.11	LotjaGi4g1v0209900	10.5144	0.48719	0.00178691	0.0356715	1286	1
LotjaGi4g1v0210000	Carotenoid isomerase	IPR002937 (Amine oxidase), IPR023753 (FAD/NAD(P)-binding domain)	GO:0016491, GO:0016853, GO:0055114	AT1G57770.1 FAD/NAD(P)-binding oxidoreductase family protein	Q9M9Y8|CRTSO_ARATH Prolycopene isomerase, chloroplastic	A0A1J7GI19|A0A1J7GI19_LUPAN Uncharacterized protein	LotjaGi4g1v0210000	15.5778	22.2153	21.3705	36.66	56.9514	59.3096	LotjaGi4g1v0210000	4.98668	1.37	0.000272442	0.00816117	857	1
LotjaGi4g1v0211300_LC	acetoacetyl-CoA thiolase 2	N.A.	N.A.	AT3G53540.2 afadin	P41338|THIL_YEAST Acetyl-CoA acetyltransferase	I3T5K7|I3T5K7_LOTJA Uncharacterized protein	LotjaGi4g1v0211300_LC	10.0798	8.72745	7.12351	16.5561	27.8698	32.1679	LotjaGi4g1v0211300_LC	3.89291	1.56257	0.00121276	0.0265636	1172	1
LotjaGi4g1v0211700	S-type anion channel	IPR004695 (Voltage-dependent anion channel)	GO:0005623, GO:0006873, GO:0008308, GO:0015698, GO:0016020, GO:0016021, GO:0055085	AT1G12480.1 C4-dicarboxylate transporter/malic acid transport protein	Q9LD83|SLAC1_ARATH Guard cell S-type anion channel SLAC1	G7JK66|G7JK66_MEDTR C4-dicarboxylate transporter/malic acid protein	LotjaGi4g1v0211700	9.16342	11.1077	13.2294	65.042	53.3162	8.04198	LotjaGi4g1v0211700	4.43902	1.91575	0.00312439	0.0533307	1504	1
LotjaGi4g1v0218300	TCP family transcription factor, putative	IPR005333 (Transcription factor%2C TCP)	GO:0003677, GO:0005634, GO:0006351, GO:0006355	AT2G45680.1 TCP family transcription factor	O64647|TCP9_ARATH Transcription factor TCP9	I1MUS2|I1MUS2_SOYBN Uncharacterized protein	LotjaGi4g1v0218300	520.483	503.812	603.463	821.894	820.343	661.453	LotjaGi4g1v0218300	9.33424	0.501061	0.00149279	0.031233	1227	1
LotjaGi4g1v0218400	Nucleolar GTP-binding protein 1	IPR010674 (Nucleolar GTP-binding protein 1%2C Rossman-fold domain), IPR012973 (NOG%2C C-terminal), IPR027417 (P-loop containing nucleoside triphosphate hydrolase)	N.A.	AT1G50920.1 Nucleolar GTP-binding protein	Q9C6I8|NOG1_ARATH Nucleolar GTP-binding protein 1	A0A0B2R041|A0A0B2R041_GLYSO Nucleolar GTP-binding protein 1	LotjaGi4g1v0218400	230.918	199.938	265.605	392.617	430.165	247.291	LotjaGi4g1v0218400	8.16873	0.619594	0.00523209	0.0767118	1750	1
LotjaGi4g1v0218600	Molybdenum cofactor sulfurase	IPR015424 (Pyridoxal phosphate-dependent transferase)	N.A.	AT5G51920.1 Pyridoxal phosphate (PLP)-dependent transferases superfamily protein	Q9C5X8|MOCOS_ARATH Molybdenum cofactor sulfurase	A0A0B2RQ74|A0A0B2RQ74_GLYSO Molybdenum cofactor sulfurase	LotjaGi4g1v0218600	0	0	1.01764	17.7387	6.05866	7.03673	LotjaGi4g1v0218600	0.900882	4.92122	3.74e-05	0.00160787	597	1
LotjaGi4g1v0219700	2-oxoglutarate (2OG) and Fe(II)-dependent oxygenase superfamily protein, putative	IPR005123 (Oxoglutarate/iron-dependent dioxygenase), IPR026992 (Non-haem dioxygenase N-terminal domain)	GO:0016491, GO:0046872, GO:0055114	AT1G06620.1 2-oxoglutarate (2OG) and Fe(II)-dependent oxygenase superfamily protein	Q84MB3|ACCH1_ARATH 1-aminocyclopropane-1-carboxylate oxidase homolog 1	I3SX84|I3SX84_LOTJA Uncharacterized protein	LotjaGi4g1v0219700	251.994	75.3734	143.488	552.266	392.601	164.861	LotjaGi4g1v0219700	7.9126	1.23685	0.00288092	0.0503464	1469	1
LotjaGi4g1v0220000	BAG family molecular chaperone regulator-like protein	IPR003103 (BAG domain), IPR029071 (Ubiquitin-related domain)	GO:0051087	AT5G52060.1 BCL-2-associated athanogene 1	Q0WUQ1|BAG1_ARATH BAG family molecular chaperone regulator 1	A0A151SLE5|A0A151SLE5_CAJCA Uncharacterized protein	LotjaGi4g1v0220000	16.4942	23.8021	25.4411	26.0168	64.2218	61.3201	LotjaGi4g1v0220000	5.05623	1.20509	0.00480577	0.0721906	1709	1
LotjaGi4g1v0221800	MYND type zinc finger protein	IPR001810 (F-box domain), IPR002893 (Zinc finger%2C MYND-type)	N.A.	AT5G50450.1 HCP-like superfamily protein with MYND-type zinc finger	Q9FK27|FB342_ARATH F-box protein At5g50450	A0A0R4J368|A0A0R4J368_SOYBN Uncharacterized protein	LotjaGi4g1v0221800	408.689	350.685	364.317	656.333	842.154	624.258	LotjaGi4g1v0221800	9.00791	0.917687	4.39e-08	4.88e-06	231	1
LotjaGi4g1v0222000	Purple acid phosphatase	IPR008963 (Purple acid phosphatase-like%2C N-terminal), IPR025733 (Iron/zinc purple acid phosphatase-like C-terminal domain), IPR029052 (Metallo-dependent phosphatase-like)	N.A.	AT5G50400.1 purple acid phosphatase 27	Q5MAU8|PPA27_ARATH Probable inactive purple acid phosphatase 27	A0A151SRK1|A0A151SRK1_CAJCA Purple acid phosphatase	LotjaGi4g1v0222000	303.309	322.916	249.323	441.103	472.576	398.078	LotjaGi4g1v0222000	8.4807	0.583242	0.000642033	0.0160803	1025	1
LotjaGi4g1v0222700_LC	BTB/POZ domain-containing protein	N.A.	N.A.	AT4G04090.1 BTB/POZ domain-containing protein	best_blast_hit_sprot=N.A.	best_blast_hit_trembl_plants=N.A.	LotjaGi4g1v0222700_LC	5.49805	1.58681	3.05293	40.2078	25.4464	27.1417	LotjaGi4g1v0222700_LC	3.35387	3.19432	8.61e-09	1.13e-06	195	1
LotjaGi4g1v0225900	BTB/POZ and TAZ domain protein	IPR000197 (Zinc finger%2C TAZ-type), IPR011333 (SKP1/BTB/POZ domain)	GO:0003712, GO:0004402, GO:0005634, GO:0006355, GO:0008270, GO:0016573	AT3G48360.1 BTB and TAZ domain protein 2	Q94BN0|BT2_ARATH BTB/POZ and TAZ domain-containing protein 2	D2KTV8|D2KTV8_LOTJA BTB/POZ domain-containing protein	LotjaGi4g1v0225900	843.951	859.257	989.15	1403.72	1433.48	1442.53	LotjaGi4g1v0225900	10.144	0.66865	3.42e-06	0.000213436	411	1
LotjaGi4g1v0226700	RNA-binding family protein	IPR000504 (RNA recognition motif domain)	GO:0003676, GO:0003723	AT5G50250.1 chloroplast RNA-binding protein 31B	Q9FGS0|CP31B_ARATH RNA-binding protein CP31B, chloroplastic	I3T4E2|I3T4E2_LOTJA Uncharacterized protein	LotjaGi4g1v0226700	512.235	483.977	534.263	765.13	728.251	740.867	LotjaGi4g1v0226700	9.26771	0.54581	0.000141411	0.00477044	761	1
LotjaGi4g1v0227700	high-affinity nitrate transporter-like protein	IPR016605 (High-affinity nitrate transporter)	N.A.	AT5G50200.1 nitrate transmembrane transporter	Q9FGS5|NRT31_ARATH High-affinity nitrate transporter 3.1	D2KTV0|D2KTV0_LOTJA Component of high affinity nitrate transporter	LotjaGi4g1v0227700	1987.55	2546.04	1598.72	3456.69	2590.68	2812.68	LotjaGi4g1v0227700	11.2627	0.530887	0.00372646	0.0607015	1576	1
LotjaGi4g1v0228800	Zinc transporter	IPR003689 (Zinc/iron permease)	GO:0005385, GO:0006811, GO:0016020, GO:0016021, GO:0030001, GO:0046873, GO:0055085, GO:0071577	AT1G31260.1 zinc transporter 10 precursor	Q8W245|ZIP10_ARATH Probable zinc transporter 10	I3RZR8|I3RZR8_LOTJA Uncharacterized protein	LotjaGi4g1v0228800	5.49805	6.34724	4.07058	35.4775	8.48213	12.063	LotjaGi4g1v0228800	3.3152	1.81554	0.00597178	0.0840042	1825	1
LotjaGi4g1v0229500	60S ribosomal protein L27A	IPR021131 (Ribosomal protein L18e/L15P)	GO:0003735, GO:0005622, GO:0005840, GO:0006412, GO:0015934	AT1G70600.1 Ribosomal protein L18e/L15 superfamily protein	P49637|R27A3_ARATH 60S ribosomal protein L27a-3	K4C8P4|K4C8P4_SOLLC Uncharacterized protein	LotjaGi4g1v0229500	946.582	889.406	1078.7	1374.16	1445.6	1264.6	LotjaGi4g1v0229500	10.1675	0.486766	0.00104552	0.023669	1134	1
LotjaGi4g1v0232200	U3 small nucleolar ribonucleoprotein protein MPP10	IPR012173 (U3 small nucleolar ribonucleoprotein complex%2C subunit Mpp10)	GO:0005634, GO:0005730, GO:0005732, GO:0006364, GO:0034457, GO:0042254	AT5G66540.1 U3 small nucleolar ribonucleoprotein	O00566|MPP10_HUMAN U3 small nucleolar ribonucleoprotein protein MPP10	M1BJB9|M1BJB9_SOLTU U3 small nucleolar ribonucleoprotein protein MPP10	LotjaGi4g1v0232200	937.418	833.075	888.404	1583.48	1398.34	1139.95	LotjaGi4g1v0232200	10.1079	0.632435	7.85e-05	0.00294927	683	1
LotjaGi4g1v0232500	Phosphate translocator	IPR004696 (Triose phosphate/phosphoenolpyruvate translocator), IPR004853 (Sugar phosphate transporter domain)	GO:0016020, GO:0016021, GO:0022857, GO:0055085	AT5G33320.1 Glucose-6-phosphate/phosphate translocator-like protein	Q8RXN3|PPT1_ARATH Phosphoenolpyruvate/phosphate translocator 1, chloroplastic	A0A067K4L9|A0A067K4L9_JATCU Uncharacterized protein	LotjaGi4g1v0232500	247.412	216.599	197.423	393.8	324.744	253.322	LotjaGi4g1v0232500	8.06207	0.555159	0.00674139	0.0922026	1877	1
LotjaGi4g1v0238000	Gibberellin-regulated protein 2	IPR003854 (Gibberellin regulated protein)	N.A.	AT5G14920.1 Gibberellin-regulated family protein	Q93X17|SNAK2_SOLTU Snakin-2	I3SJU9|I3SJU9_LOTJA Uncharacterized protein	LotjaGi4g1v0238000	872.358	633.137	525.105	1052.5	1033.61	1377.19	LotjaGi4g1v0238000	9.78785	0.770239	8.19e-05	0.00302243	696	1
LotjaGi4g1v0242000	Pentatricopeptide repeat-containing protein, putative	IPR002885 (Pentatricopeptide repeat)	N.A.	AT1G74850.1 plastid transcriptionally active 2	Q9S7Q2|PP124_ARATH Pentatricopeptide repeat-containing protein At1g74850, chloroplastic	K7MKT2|K7MKT2_SOYBN Uncharacterized protein	LotjaGi4g1v0242000	102.63	99.1756	106.853	195.126	193.877	218.139	LotjaGi4g1v0242000	7.17292	0.976022	2.43e-06	0.000163064	383	1
LotjaGi4g1v0244900	Calcium-dependent protein kinase, putative	IPR011009 (Protein kinase-like domain), IPR011992 (EF-hand domain pair)	GO:0004672, GO:0004683, GO:0005509, GO:0005524, GO:0006468, GO:0016301, GO:0016310, GO:0016740	AT1G74740.1 calcium-dependent protein kinase 30	Q9SSF8|CDPKU_ARATH Calcium-dependent protein kinase 30	A0A072V1D7|A0A072V1D7_MEDTR Calmodulin-domain kinase CDPK protein	LotjaGi4g1v0244900	252.911	187.243	282.905	313.384	460.458	316.653	LotjaGi4g1v0244900	8.20941	0.592798	0.00592664	0.083741	1816	1
LotjaGi4g1v0249500	Malate dehydrogenase	IPR010097 (Malate dehydrogenase%2C type 1)	GO:0003824, GO:0005975, GO:0006099, GO:0016491, GO:0016616, GO:0030060, GO:0055114	AT3G47520.1 malate dehydrogenase	Q9SN86|MDHP_ARATH Malate dehydrogenase, chloroplastic	I3SFA8|I3SFA8_LOTJA Uncharacterized protein	LotjaGi4g1v0249500	1213.24	1149.64	1343.29	1842.46	1441.96	1799.39	LotjaGi4g1v0249500	10.4987	0.455982	0.00306405	0.0526832	1493	1
LotjaGi4g1v0251000	response regulator 1	IPR010402 (CCT domain), IPR011006 (CheY-like superfamily)	N.A.	AT5G61380.1 CCT motif -containing response regulator protein	Q9LKL2|APRR1_ARATH Two-component response regulator-like APRR1	A0A0R0JWB0|A0A0R0JWB0_SOYBN Uncharacterized protein	LotjaGi4g1v0251000	408.689	380.834	376.528	925.962	948.786	873.56	LotjaGi4g1v0251000	9.22091	1.23691	1.71e-17	1.02e-14	43	1
LotjaGi4g1v0254000	Flavonoid 3'-hydroxylase	IPR001128 (Cytochrome P450)	GO:0004497, GO:0005506, GO:0016491, GO:0016705, GO:0020037, GO:0046872, GO:0055114	AT5G07990.1 Cytochrome P450 superfamily protein	Q9SD85|F3PH_ARATH Flavonoid 3'-monooxygenase	Q2PEY1|Q2PEY1_TRIPR Putative flavonoid 3'-hydroxylase	LotjaGi4g1v0254000	30.2393	61.8856	26.4588	186.848	94.5151	247.291	LotjaGi4g1v0254000	6.38301	2.15642	5.41e-08	5.86e-06	237	1
LotjaGi4g1v0256300	Cytochrome P450, putative	IPR001128 (Cytochrome P450)	GO:0004497, GO:0005506, GO:0016491, GO:0016705, GO:0020037, GO:0033772, GO:0046872, GO:0055114	AT1G74110.1 cytochrome P450, family 78, subfamily A, polypeptide 10	Q9LMX7|C78A5_ARATH Cytochrome P450 78A5	A0A1J7IWM7|A0A1J7IWM7_LUPAN Uncharacterized protein	LotjaGi4g1v0256300	159.444	132.499	182.158	227.056	491.963	478.498	LotjaGi4g1v0256300	7.97248	1.33678	6.09e-07	4.93e-05	317	1
LotjaGi4g1v0257500	Transcription factor BIM2-like protein	IPR011598 (Myc-type, basic helix-loop-helix (bHLH) domain)	GO:0046983	AT1G69010.1 BES1-interacting Myc-like protein 2	Q9CAA4|BIM2_ARATH Transcription factor BIM2	I1MT98|I1MT98_SOYBN Uncharacterized protein	LotjaGi4g1v0257500	582.794	581.566	712.351	1289.01	1246.87	945.938	LotjaGi4g1v0257500	9.73485	0.891637	1.18e-07	1.16e-05	261	1
LotjaGi4g1v0264000	MYB-like transcription factor family protein	IPR009057 (Homeobox domain-like)	GO:0003677, GO:0003700, GO:0005634, GO:0005737, GO:0006351, GO:0006355, GO:0009651, GO:0009733, GO:0009739, GO:0009744, GO:0009751, GO:0009753, GO:0042803, GO:0045893, GO:0046686	AT1G49010.1 Duplicated homeodomain-like superfamily protein	Q9FNN6|SRM1_ARATH Transcription factor SRM1	I3T0K5|I3T0K5_LOTJA Uncharacterized protein	LotjaGi4g1v0264000	215.34	234.848	290.029	504.962	501.657	450.351	LotjaGi4g1v0264000	8.43532	0.976952	1.6e-08	1.94e-06	212	1
LotjaGi4g1v0268100	Kinase family protein	IPR011009 (Protein kinase-like domain)	GO:0000166, GO:0004672, GO:0004674, GO:0005524, GO:0006468, GO:0016301, GO:0016310, GO:0016740, GO:0048825	AT2G26700.1 AGC (cAMP-dependent, cGMP-dependent and protein kinase C) kinase family protein	Q64FQ2|PID2_ARATH Protein kinase PINOID 2	A0A151S8P4|A0A151S8P4_CAJCA Protein kinase G11A	LotjaGi4g1v0268100	86.1362	67.4394	101.764	127.719	155.102	139.729	LotjaGi4g1v0268100	6.77466	0.726702	0.00322345	0.0547304	1512	1
LotjaGi4g1v0270000	Ribosome biogenesis regulatory protein like	IPR007023 (Ribosomal biogenesis regulatory protein)	N.A.	AT2G37990.1 ribosome biogenesis regulatory protein (RRS1) family protein	Q9SH88|RRS1_ARATH Ribosome biogenesis regulatory protein homolog	I3S802|I3S802_LOTJA Uncharacterized protein	LotjaGi4g1v0270000	1137.18	1189.31	1150.96	1623.68	1591	1412.37	LotjaGi4g1v0270000	10.3849	0.412066	0.00372316	0.0606934	1574	1
LotjaGi4g1v0270100	Nitrate transporter 1.1	IPR000109 (Proton-dependent oligopeptide transporter family), IPR020846 (Major facilitator superfamily domain)	GO:0005215, GO:0006857, GO:0016020, GO:0016021, GO:0022857, GO:0055085	AT2G26690.1 Major facilitator superfamily protein	Q9SZY4|PTR27_ARATH Protein NRT1/ PTR FAMILY 6.2	V7CA08|V7CA08_PHAVU Uncharacterized protein	LotjaGi4g1v0270100	2447.55	1282.14	1366.7	2611.14	3711.54	2435.71	LotjaGi4g1v0270100	11.1209	0.78119	0.000969567	0.022199	1121	1
LotjaGi4g1v0272800	Blue copper protein	IPR008972 (Cupredoxin)	GO:0009055, GO:0022900	AT5G20230.1 blue-copper-binding protein	Q41001|BCP_PEA Blue copper protein	I3RZH2|I3RZH2_LOTJA Uncharacterized protein	LotjaGi4g1v0272800	1534.87	1912.1	2031.22	4567.13	3423.14	2263.82	LotjaGi4g1v0272800	11.2867	0.904427	3.19e-05	0.00141571	578	1
LotjaGi4g1v0275200	Alkaline alpha-galactosidase seed imbibition protein	IPR008811 (Glycosyl hydrolases 36)	GO:0003824	AT5G20250.4 Raffinose synthase family protein	Q8RX87|RFS6_ARATH Probable galactinol--sucrose galactosyltransferase 6	A0A1J7J2X1|A0A1J7J2X1_LUPAN Uncharacterized protein	LotjaGi4g1v0275200	372.035	355.445	352.105	596.021	521.045	467.44	LotjaGi4g1v0275200	8.76808	0.553556	0.000578561	0.0148232	1002	1
LotjaGi4g1v0275500	Bifunctional inhibitor/lipid-transfer protein/seed storage 2S albumin-like protein	IPR016140 (Bifunctional inhibitor/plant lipid transfer protein/seed storage helical domain)	N.A.	AT2G10940.1 Bifunctional inhibitor/lipid-transfer protein/seed storage 2S albumin superfamily protein	Q00451|PRF1_SOLLC 36.4 kDa proline-rich protein	I3SI27|I3SI27_LOTJA Uncharacterized protein	LotjaGi4g1v0275500	1647.58	1495.57	1292.41	7145.16	5663.64	2454.81	LotjaGi4g1v0275500	11.4214	1.78291	4.46e-10	7.58e-08	151	1
LotjaGi4g1v0275600	Vesicle-associated membrane protein, putative	IPR011012 (Longin-like domain)	GO:0016020, GO:0016021, GO:0016192	AT4G32150.1 vesicle-associated membrane protein 711	O49377|VA711_ARATH Vesicle-associated membrane protein 711	I3T6Y7|I3T6Y7_LOTJA Uncharacterized protein	LotjaGi4g1v0275600	0.916342	0.793405	3.05293	37.8426	21.8112	6.03148	LotjaGi4g1v0275600	2.55967	3.78572	1.18e-05	0.000610943	495	1
LotjaGi4g1v0278200_LC	Granule-bound starch synthase 1, chloroplastic/amyloplastic	N.A.	GO:0004373, GO:0009501, GO:0009507, GO:0009536, GO:0016740, GO:0016757, GO:0019252, GO:0033840, GO:0102502	AT1G64590.1 NAD(P)-binding Rossmann-fold superfamily protein	Q749N5|ACKA_GEOSL Acetate kinase	A0A068TMC8|A0A068TMC8_COFCA Uncharacterized protein	LotjaGi4g1v0278200_LC	0	0	0	23.6516	9.69386	1.00525	LotjaGi4g1v0278200_LC	-2.74812	5.43614	0.000118687	0.00412305	739	1
LotjaGi4g1v0280400	Leucine-rich repeat (LRR) family protein	IPR001611 (Leucine-rich repeat), IPR032675 (Leucine-rich repeat domain%2C L domain-like)	N.A.	AT1G15740.1 Leucine-rich repeat family protein	Q17R01|FXL14_BOVIN F-box/LRR-repeat protein 14	A0A151SRH6|A0A151SRH6_CAJCA F-box/LRR-repeat protein 14	LotjaGi4g1v0280400	1671.41	1796.27	1633.32	2405.37	2223.53	2118.06	LotjaGi4g1v0280400	10.9333	0.403458	0.00360725	0.059515	1556	1
LotjaGi4g1v0281000	Nodulin-like / Major Facilitator Superfamily protein	IPR010658 (Nodulin-like), IPR020846 (Major facilitator superfamily domain)	GO:0016020, GO:0016021	AT1G80530.1 Major facilitator superfamily protein	F4I9E1|NFD4_ARATH Protein NUCLEAR FUSION DEFECTIVE 4	G7JGM2|G7JGM2_MEDTR Nodulin-like/MFS transporter	LotjaGi4g1v0281000	499.407	621.236	359.229	1240.53	1272.32	1154.02	LotjaGi4g1v0281000	9.60083	1.30908	2.66e-12	6.98e-10	98	1
LotjaGi4g1v0285800	Glycerophosphoryl diester phosphodiesterase family protein	IPR017946 (PLC-like phosphodiesterase%2C TIM beta/alpha-barrel domain)	GO:0006629, GO:0008081	AT5G58170.1 SHV3-like 5	Q9LVN0|GPDL7_ARATH Glycerophosphodiester phosphodiesterase GDPDL7	A0A1J7I0E2|A0A1J7I0E2_LUPAN Uncharacterized protein	LotjaGi4g1v0285800	1178.42	1132.19	1113.3	1676.9	1422.57	1416.39	LotjaGi4g1v0285800	10.3561	0.399359	0.00589649	0.083448	1814	1
LotjaGi4g1v0287000	Non-specific serine/threonine protein kinase	IPR004041 (NAF domain), IPR011009 (Protein kinase-like domain)	GO:0000166, GO:0004672, GO:0004674, GO:0005524, GO:0006468, GO:0007165, GO:0016301, GO:0016310, GO:0016740	AT4G30960.1 SOS3-interacting protein 3	O65554|CIPK6_ARATH CBL-interacting serine/threonine-protein kinase 6	A0A0L9TQR6|A0A0L9TQR6_PHAAN Non-specific serine/threonine protein kinase	LotjaGi4g1v0287000	1236.15	1089.34	1354.48	2198.42	2034.5	1642.57	LotjaGi4g1v0287000	10.598	0.675014	2.42e-05	0.00110747	561	1
LotjaGi4g1v0287800	WRKY transcription factor	IPR003657 (WRKY domain)	GO:0003677, GO:0003700, GO:0005634, GO:0006351, GO:0006355, GO:0043565	AT4G30935.1 WRKY DNA-binding protein 32	P59583|WRK32_ARATH Probable WRKY transcription factor 32	V7CC73|V7CC73_PHAVU Uncharacterized protein	LotjaGi4g1v0287800	195.181	167.408	193.352	303.924	290.816	279.459	LotjaGi4g1v0287800	7.86034	0.653026	0.000287184	0.00851337	866	1
LotjaGi4g1v0289300	Eukaryotic translation initiation factor 4G	IPR003891 (Initiation factor eIF-4 gamma%2C MA3), IPR016024 (Armadillo-type fold)	GO:0003723, GO:0003743, GO:0006413	AT5G57870.2 MIF4G domain-containing protein / MA3 domain-containing protein	Q93ZT6|IF4G1_ARATH Eukaryotic translation initiation factor isoform 4G-1	I1MT11|I1MT11_SOYBN Uncharacterized protein	LotjaGi4g1v0289300	2370.58	2427.82	2414.87	3187.06	3145.66	2968.49	LotjaGi4g1v0289300	11.4149	0.366766	0.00610466	0.0854526	1833	1
LotjaGi4g1v0293000_LC	pseudo-response regulator 3	N.A.	N.A.	AT4G30460.1 glycine-rich protein	best_blast_hit_sprot=N.A.	A0A0D2QVD0|A0A0D2QVD0_GOSRA Uncharacterized protein	LotjaGi4g1v0293000_LC	660.683	450.654	170.964	2596.95	781.567	598.122	LotjaGi4g1v0293000_LC	9.55596	1.63281	0.000839376	0.0198802	1083	1
LotjaGi4g1v0296600	CONSTANS-like protein	IPR000315 (B-box-type zinc finger), IPR010402 (CCT domain)	GO:0005622, GO:0005634, GO:0008270	AT5G57660.1 CONSTANS-like 5	Q9FHH8|COL5_ARATH Zinc finger protein CONSTANS-LIKE 5	A0A0L9TF49|A0A0L9TF49_PHAAN Uncharacterized protein	LotjaGi4g1v0296600	2054.44	1874.02	2130.95	3080.63	3292.28	3222.82	LotjaGi4g1v0296600	11.3116	0.663215	1.4e-06	0.000100622	357	1
LotjaGi4g1v0297400	F6A14.6 protein, putative	N.A.	GO:0005730, GO:0006364	AT1G18850.1 hypothetical protein	A9MLE0|SELA_SALAR L-seryl-tRNA(Sec) selenium transferase	I1JZR9|I1JZR9_SOYBN Uncharacterized protein	LotjaGi4g1v0297400	143.866	176.136	143.488	225.873	250.829	239.249	LotjaGi4g1v0297400	7.58509	0.627323	0.00115591	0.0255596	1161	1
LotjaGi4g1v0297700	Pathogenesis-related protein 1	IPR014044 (CAP domain)	GO:0005576	AT4G25780.1 CAP (Cysteine-rich secretory proteins, Antigen 5, and Pathogenesis-related 1 protein) superfamily protein	Q40374|PR1_MEDTR Pathogenesis-related protein PR-1	I3SHL8|I3SHL8_LOTJA Uncharacterized protein	LotjaGi4g1v0297700	136.535	177.723	96.6762	957.891	552.55	307.606	LotjaGi4g1v0297700	8.17051	2.14541	2.43e-10	4.39e-08	142	1
LotjaGi4g1v0299300	CASP-like protein	IPR006459 (Casparian strip membrane protein), IPR006702 (Domain of unknown function DUF588)	GO:0005886, GO:0016020, GO:0016021	AT4G25830.1 Uncharacterized protein family (UPF0497)	C6SZ04|CSPL3_SOYBN CASP-like protein 2C1	V7CBQ1|V7CBQ1_PHAVU CASP-like protein	LotjaGi4g1v0299300	144.782	138.846	145.523	236.516	290.816	351.837	LotjaGi4g1v0299300	7.67771	1.03465	3.75e-07	3.27e-05	295	1
LotjaGi4g1v0300600	ATP binding cassette subfamily B4	N.A.	N.A.	AT4G30230.1 hypothetical protein	Q3E936|MAKR1_ARATH Probable membrane-associated kinase regulator 1	A0A151SRU6|A0A151SRU6_CAJCA Uncharacterized protein	LotjaGi4g1v0300600	237.333	207.079	282.905	430.46	495.598	429.241	LotjaGi4g1v0300600	8.37045	0.897956	4e-07	3.43e-05	299	1
LotjaGi4g1v0301400	NADPH--cytochrome P450 reductase	N.A.	GO:0003958, GO:0005737, GO:0005783, GO:0005789, GO:0010181, GO:0016020, GO:0016021, GO:0016491, GO:0050660, GO:0050661, GO:0055114	AT4G30210.2 P450 reductase 2	Q05001|NCPR_CATRO NADPH--cytochrome P450 reductase	B5BSX2|B5BSX2_LOTJA NADPH--cytochrome P450 reductase	LotjaGi4g1v0301400	4167.53	4084.45	4205.92	5302.7	5634.55	5484.63	LotjaGi4g1v0301400	12.2191	0.398559	0.00267086	0.0481167	1425	1
LotjaGi4g1v0302800	Homogentisate phytyltransferase	IPR000537 (UbiA prenyltransferase family)	GO:0016020, GO:0016021, GO:0016740, GO:0016765	AT2G18950.1 homogentisate phytyltransferase 1	Q8VWJ1|HPT1_ARATH Homogentisate phytyltransferase 1, chloroplastic	G7JUD9|G7JUD9_MEDTR Homogentisate phytyltransferase	LotjaGi4g1v0302800	709.249	819.587	763.233	950.796	1042.09	1009.27	LotjaGi4g1v0302800	9.77215	0.389347	0.00718235	0.096549	1909	1
LotjaGi4g1v0303100	tRNA-specific 2-thiouridylase MnmA	IPR010903 (Protein of unknown function DUF1517)	GO:0000049, GO:0000166, GO:0003723, GO:0005524, GO:0005737, GO:0008033, GO:0016740, GO:0016783	AT5G57345.1 transmembrane protein	Q9SRR2|FH10_ARATH Formin-like protein 10	I3SQL5|I3SQL5_LOTJA Uncharacterized protein	LotjaGi4g1v0303100	70.5584	70.613	82.4292	288.55	204.783	180.944	LotjaGi4g1v0303100	7.01603	1.59242	1.26e-10	2.48e-08	130	1
LotjaGi4g1v0305800	Protein CHLOROPLAST IMPORT APPARATUS 2	IPR010402 (CCT domain)	GO:0005634	AT5G57180.1 chloroplast import apparatus 2	Q9LU68|CIA2_ARATH Protein CHLOROPLAST IMPORT APPARATUS 2	A0A0L9TEZ5|A0A0L9TEZ5_PHAAN Uncharacterized protein	LotjaGi4g1v0305800	165.858	88.0679	118.047	781.687	865.177	504.634	LotjaGi4g1v0305800	8.22013	2.53207	1.4e-23	2.12e-20	17	1
LotjaGi4g1v0307200	Leucine-rich repeat (LRR) family protein	IPR001611 (Leucine-rich repeat), IPR032675 (Leucine-rich repeat domain%2C L domain-like)	N.A.	AT2G19330.1 plant intracellular ras group-related LRR 6	O64566|PIRL6_ARATH Plant intracellular Ras-group-related LRR protein 6	D2KTV4|D2KTV4_LOTJA Leucine rich repeat protein	LotjaGi4g1v0307200	85.2198	86.4811	118.047	872.745	550.126	277.448	LotjaGi4g1v0307200	7.87016	2.55294	1.46e-14	5.61e-12	66	1
LotjaGi4g1v0309200	GATA transcription factor	IPR000679 (Zinc finger%2C GATA-type)	GO:0003700, GO:0006355, GO:0008270, GO:0043565, GO:0046872	AT4G26150.1 cytokinin-responsive gata factor 1	Q9SZI6|GAT22_ARATH Putative GATA transcription factor 22	A0A151R302|A0A151R302_CAJCA Putative GATA transcription factor 20	LotjaGi4g1v0309200	0.916342	0	0	24.8342	23.0229	0	LotjaGi4g1v0309200	1.14235	5.7067	0.000426629	0.0116391	941	1
LotjaGi4g1v0310700	Heat shock transcription factor	IPR011991 (Winged helix-turn-helix DNA-binding domain)	GO:0003677, GO:0003700, GO:0005634, GO:0006355, GO:0043565	AT2G26150.1 heat shock transcription factor A2	P41152|HSF30_SOLPE Heat shock factor protein HSF30	V7CBJ1|V7CBJ1_PHAVU Uncharacterized protein	LotjaGi4g1v0310700	70.5584	90.4481	79.3763	189.213	101.786	194.013	LotjaGi4g1v0310700	6.83057	1.01268	0.000370897	0.0103635	918	1
LotjaGi4g1v0311300	Peroxidase	IPR010255 (Haem peroxidase)	GO:0004601, GO:0005576, GO:0006979, GO:0016491, GO:0020037, GO:0042744, GO:0046872, GO:0055114, GO:0098869	AT5G19890.1 Peroxidase superfamily protein	Q42517|PERN_ARMRU Peroxidase N	I1MSF0|I1MSF0_SOYBN Peroxidase	LotjaGi4g1v0311300	12.8288	9.52085	7.12351	358.322	236.288	63.3306	LotjaGi4g1v0311300	5.53661	4.48048	7.74e-16	3.61e-13	55	1
LotjaGi4g1v0312800	S-adenosylmethionine synthase	IPR002133 (S-adenosylmethionine synthetase)	GO:0000166, GO:0004478, GO:0005524, GO:0006556, GO:0006730, GO:0016740, GO:0046872	AT1G02500.1 S-adenosylmethionine synthetase 1	P43280|METK1_SOLLC S-adenosylmethionine synthase 1	A0A097GX09|A0A097GX09_ROBPS S-adenosylmethionine synthase	LotjaGi4g1v0312800	2628.99	2874.5	2569.55	4574.23	3417.08	3475.14	LotjaGi4g1v0312800	11.6471	0.506234	0.00113058	0.0251138	1155	1
LotjaGi4g1v0313900	Late embryogenesis abundant, putative	N.A.	N.A.	AT2G18340.1 late embryogenesis abundant domain-containing protein / LEA domain-containing protein	P13940|LEA29_GOSHI Late embryogenesis abundant protein D-29	I3S6Z7|I3S6Z7_LOTJA Uncharacterized protein	LotjaGi4g1v0313900	43.0681	53.1581	23.4058	150.188	116.326	347.816	LotjaGi4g1v0313900	6.4977	2.36041	1.22e-08	1.51e-06	206	1
LotjaGi4g1v0314800	ABC transporter B family protein	IPR003439 (ABC transporter-like), IPR011527 (ABC transporter type 1%2C transmembrane domain), IPR027417 (P-loop containing nucleoside triphosphate hydrolase)	GO:0000166, GO:0005524, GO:0016020, GO:0016021, GO:0016887, GO:0042626, GO:0055085	AT3G62150.1 P-glycoprotein 21	Q9M1Q9|AB21B_ARATH ABC transporter B family member 21	G7JR15|G7JR15_MEDTR ABC transporter B family protein	LotjaGi4g1v0314800	4.58171	4.76043	5.08822	17.7387	10.9056	13.0682	LotjaGi4g1v0314800	3.03176	1.53137	0.00746459	0.0993421	1929	1
LotjaGi4g1v0317200	Proteasome inhibitor-like protein, putative	IPR021625 (PI31 proteasome regulator%2C N-terminal)	GO:0000502	AT3G53970.1 proteasome inhibitor-like protein	Q9M330|PSMF1_ARATH Probable proteasome inhibitor	I1MH24|I1MH24_SOYBN Uncharacterized protein	LotjaGi4g1v0317200	401.358	298.32	394.846	1414.37	1202.04	807.213	LotjaGi4g1v0317200	9.33373	1.64522	2.46e-15	1.11e-12	57	1
LotjaGi4g1v0317900	Jasmonate ZIM domain-containing protein	IPR010399 (Tify domain), IPR018467 (CO/COL/TOC1%2C conserved site)	N.A.	AT5G20900.1 jasmonate-zim-domain protein 12	Q9C5K8|TIF3B_ARATH Protein TIFY 3B	I3SUE9|I3SUE9_LOTJA Uncharacterized protein	LotjaGi4g1v0317900	350.959	169.789	313.435	970.9	545.28	571.986	LotjaGi4g1v0317900	8.78116	1.3238	9.49e-07	7.12e-05	342	1
LotjaGi4g1v0319200	Pectinesterase	IPR006501 (Pectinesterase inhibitor domain), IPR011050 (Pectin lyase fold/virulence factor)	GO:0004857, GO:0005618, GO:0016787, GO:0030599, GO:0042545, GO:0043086, GO:0045330, GO:0045490	AT2G26440.1 Plant invertase/pectin methylesterase inhibitor superfamily	O48711|PME12_ARATH Probable pectinesterase/pectinesterase inhibitor 12	V7C8L2|V7C8L2_PHAVU Pectinesterase	LotjaGi4g1v0319200	105.379	89.6547	87.5174	325.21	255.676	165.866	LotjaGi4g1v0319200	7.25846	1.40211	6.82e-08	7.12e-06	245	1
LotjaGi4g1v0322400	DUF581 family protein	IPR007650 (Zf-FLZ domain)	N.A.	AT5G20700.1 senescence-associated family protein, putative (DUF581)	Q8LGS1|MARD1_ARATH Protein MARD1	I3SYU7|I3SYU7_LOTJA Uncharacterized protein	LotjaGi4g1v0322400	954.829	819.587	1172.33	1571.65	1394.7	1283.7	LotjaGi4g1v0322400	10.2041	0.528361	0.00156772	0.0323785	1243	1
LotjaGi4g1v0328700	Ankyrin repeat-containing protein	IPR020683 (Ankyrin repeat-containing domain)	N.A.	AT3G01750.1 Ankyrin repeat family protein	Q5F478|ANR44_CHICK Serine/threonine-protein phosphatase 6 regulatory ankyrin repeat subunit B	A0A0B2RRD2|A0A0B2RRD2_GLYSO Ankyrin repeat-containing protein	LotjaGi4g1v0328700	256.576	182.483	264.588	536.892	556.185	351.837	LotjaGi4g1v0328700	8.39277	1.03806	1.4e-06	0.000100622	356	1
LotjaGi4g1v0330900	PsbB mRNA maturation factor	IPR011990 (Tetratricopeptide-like helical domain)	GO:0006396	AT3G17040.1 high chlorophyll fluorescent 107	Q8RWG2|CF107_ARATH Protein high chlorophyll fluorescent 107	G7JNW2|G7JNW2_MEDTR PsbB mRNA maturation factor Mbb1	LotjaGi4g1v0330900	153.029	85.6877	129.241	166.744	201.148	317.658	LotjaGi4g1v0330900	7.38729	0.897721	0.00138357	0.0291993	1216	1
LotjaGi4g1v0331000	Flavonoid 3'-hydroxylase	IPR001128 (Cytochrome P450)	GO:0004497, GO:0005506, GO:0016020, GO:0016491, GO:0016705, GO:0016709, GO:0020037, GO:0044550, GO:0046872, GO:0055114	AT5G07990.1 Cytochrome P450 superfamily protein	Q9SD85|F3PH_ARATH Flavonoid 3'-monooxygenase	V7AX70|V7AX70_PHAVU Uncharacterized protein	LotjaGi4g1v0331000	133.786	54.7449	100.747	261.351	308.992	136.714	LotjaGi4g1v0331000	7.23603	1.28937	0.000153436	0.00509575	773	1
LotjaGi4g1v0351300	tRNA dimethylallyltransferase	IPR018022 (tRNA dimethylallyltransferase), IPR027417 (P-loop containing nucleoside triphosphate hydrolase)	GO:0008033, GO:0016740	AT5G19040.1 isopentenyltransferase 5	Q94ID2|IPT5_ARATH Adenylate isopentenyltransferase 5, chloroplastic	Q1W5W4|Q1W5W4_LOTJA Adenylate isopentenyltransferase	LotjaGi4g1v0351300	176.854	117.424	169.947	394.982	336.862	205.07	LotjaGi4g1v0351300	7.78026	1.01309	7.3e-05	0.00277766	675	1
LotjaGi4g1v0352300	Heavy metal transport/detoxification superfamily protein	IPR006121 (Heavy metal-associated domain%2C HMA), IPR016024 (Armadillo-type fold)	N.A.	AT5G19090.1 Heavy metal transport/detoxification superfamily protein	F4JZL7|HIP33_ARATH Heavy metal-associated isoprenylated plant protein 33	A0A072USX2|A0A072USX2_MEDTR Heavy metal-associated domain protein	LotjaGi4g1v0352300	1034.55	944.151	955.568	1888.58	1634.63	1326.93	LotjaGi4g1v0352300	10.2963	0.725024	7.14e-06	0.000405477	452	1
LotjaGi4g1v0352600	Stem-specific protein TSJT1	IPR024286 (Domain of unknown function DUF3700), IPR029055 (Nucleophile aminohydrolases%2C N-terminal)	N.A.	AT5G19140.1 aluminum induced protein with YGL and LRDR motifs	P24805|TSJT1_TOBAC Stem-specific protein TSJT1	I3SXD3|I3SXD3_LOTJA Uncharacterized protein	LotjaGi4g1v0352600	2447.55	3054.61	2183.87	3654.18	5011.72	3347.47	LotjaGi4g1v0352600	11.6452	0.644332	0.000417787	0.0114344	938	1
LotjaGi4g1v0355000	2-oxoglutarate (2OG) and Fe(II)-dependent oxygenase superfamily protein	IPR026992 (Non-haem dioxygenase N-terminal domain)	GO:0016491, GO:0046872, GO:0055114	AT1G17020.1 senescence-related gene 1	Q39224|SRG1_ARATH Protein SRG1	A0A151T2H6|A0A151T2H6_CAJCA Protein SRG1	LotjaGi4g1v0355000	48.5662	43.6372	56.9881	120.623	81.1861	109.572	LotjaGi4g1v0355000	6.16682	1.06152	0.000213026	0.00660484	828	1
LotjaGi4g1v0356500	Type I inositol-1,4,5-trisphosphate 5-phosphatase	IPR005135 (Endonuclease/exonuclease/phosphatase)	GO:0004439, GO:0016787, GO:0034485, GO:0034595, GO:0046856, GO:0071472, GO:2000369, GO:2000377	AT2G01900.1 DNAse I-like superfamily protein	Q9SIS4|IP5P9_ARATH Type IV inositol polyphosphate 5-phosphatase 9	A0A0S3R141|A0A0S3R141_PHAAN Uncharacterized protein	LotjaGi4g1v0356500	364.704	268.171	267.641	991.004	922.128	606.164	LotjaGi4g1v0356500	8.97174	1.4842	6.68e-13	2.12e-10	81	1
LotjaGi4g1v0356600	Type I inositol-1,4,5-trisphosphate 5-phosphatase	IPR005135 (Endonuclease/exonuclease/phosphatase)	GO:0004439, GO:0016787, GO:0034485, GO:0034595, GO:0046856, GO:0071472, GO:2000369, GO:2000377	AT2G01900.1 DNAse I-like superfamily protein	Q9SIS4|IP5P9_ARATH Type IV inositol polyphosphate 5-phosphatase 9	A0A0B2RAB0|A0A0B2RAB0_GLYSO Type I inositol-1,4,5-trisphosphate 5-phosphatase CVP2	LotjaGi4g1v0356600	637.774	493.498	491.522	1809.35	1670.98	1147.99	LotjaGi4g1v0356600	9.83531	1.51201	3.15e-15	1.39e-12	58	1
LotjaGi4g1v0356700_LC	Type I inositol-1,4,5-trisphosphate 5-phosphatase	IPR005135 (Endonuclease/exonuclease/phosphatase)	GO:0016787, GO:0046856	AT2G01900.3 DNAse I-like superfamily protein	Q9SIS4|IP5P9_ARATH Type IV inositol polyphosphate 5-phosphatase 9	A0A0B2RAB0|A0A0B2RAB0_GLYSO Type I inositol-1,4,5-trisphosphate 5-phosphatase CVP2	LotjaGi4g1v0356700_LC	414.187	294.353	306.311	1082.06	1043.3	677.537	LotjaGi4g1v0356700_LC	9.13492	1.46565	6.79e-13	2.12e-10	82	1
LotjaGi4g1v0356900	Type I inositol-1,4,5-trisphosphate 5-phosphatase	IPR005135 (Endonuclease/exonuclease/phosphatase)	GO:0004439, GO:0016787, GO:0034485, GO:0034595, GO:0046856, GO:0071472, GO:2000369, GO:2000377	AT2G01900.3 DNAse I-like superfamily protein	Q9SIS4|IP5P9_ARATH Type IV inositol polyphosphate 5-phosphatase 9	A0A0B2RAB0|A0A0B2RAB0_GLYSO Type I inositol-1,4,5-trisphosphate 5-phosphatase CVP2	LotjaGi4g1v0356900	480.163	349.891	315.47	1241.71	1182.65	741.872	LotjaGi4g1v0356900	9.31021	1.46676	1.07e-11	2.57e-09	107	1
LotjaGi4g1v0359400	N-acetylmuramic acid 6-phosphate etherase	N.A.	GO:0005975, GO:0016829, GO:0016835, GO:0046348, GO:0097173, GO:0097367, GO:1901135	AT1G70780.1 hypothetical protein	Q56XJ7|Y4276_ARATH Uncharacterized protein At4g22758	I3SX89|I3SX89_LOTJA Uncharacterized protein	LotjaGi4g1v0359400	409.605	410.984	379.581	710.732	666.453	533.786	LotjaGi4g1v0359400	8.97959	0.671067	3.6e-05	0.0015678	590	1
LotjaGi4g1v0360300	Peroxisomal (S)-2-hydroxy-acid oxidase	IPR000262 (FMN-dependent dehydrogenase)	GO:0003824, GO:0010181, GO:0016491, GO:0055114	AT3G14420.1 Aldolase-type TIM barrel family protein	Q9LRR9|GLO1_ARATH Peroxisomal (S)-2-hydroxy-acid oxidase GLO1	I3S358|I3S358_LOTJA Uncharacterized protein	LotjaGi4g1v0360300	777.975	1054.43	983.045	2550.83	1646.74	922.817	LotjaGi4g1v0360300	10.3056	0.862886	0.00159806	0.0327735	1251	1
LotjaGi4g1v0361200	Transporter	IPR005828 (Major facilitator%2C sugar transporter-like), IPR020846 (Major facilitator superfamily domain)	GO:0005215, GO:0016020, GO:0016021, GO:0022857, GO:0055085	AT1G30220.1 inositol transporter 2	Q9C757|INT2_ARATH Probable inositol transporter 2	A0A151REP7|A0A151REP7_CAJCA Putative inositol transporter 2	LotjaGi4g1v0361200	12.8288	12.6945	13.2294	202.222	82.3978	9.04722	LotjaGi4g1v0361200	5.15217	2.92181	8.32e-05	0.00306116	698	1
LotjaGi4g1v0362100	Remorin	IPR005516 (Remorin%2C C-terminal)	N.A.	AT1G30320.1 Remorin family protein	Q7XII4|REM41_ORYSJ Remorin 4.1	I1KRX0|I1KRX0_SOYBN Uncharacterized protein	LotjaGi4g1v0362100	303.309	288.006	296.135	503.78	474.999	348.821	LotjaGi4g1v0362100	8.4991	0.581083	0.00123126	0.0268749	1176	1
LotjaGi4g1v0366100_LC	choice-of-anchor C domain protein, putative (Protein of unknown function, DUF642)	N.A.	N.A.	AT2G19230.1 Leucine-rich repeat transmembrane protein kinase protein	Q8MTP3|PTP3_ENCCU Polar tube protein 3	A0A0Q3IEB3|A0A0Q3IEB3_BRADI Kinesin-like protein	LotjaGi4g1v0366100_LC	245.58	248.336	254.411	438.738	416.836	338.768	LotjaGi4g1v0366100_LC	8.2998	0.674476	0.000107795	0.00379604	729	1
LotjaGi4g1v0367300	Transmembrane protein, putative	N.A.	GO:0016020, GO:0016021	AT1G27290.1 transmembrane protein	B4SKS3|Y716_STRM5 UPF0761 membrane protein Smal_0716	G7LH97|G7LH97_MEDTR Transmembrane protein, putative	LotjaGi4g1v0367300	413.27	517.3	474.222	567.639	622.83	771.025	LotjaGi4g1v0367300	9.11198	0.481596	0.00428081	0.0664431	1654	1
LotjaGi4g1v0371500	Adenosylhomocysteinase	IPR000043 (Adenosylhomocysteinase-like), IPR016040 (NAD(P)-binding domain)	GO:0004013, GO:0005829, GO:0006730, GO:0016787, GO:0019510, GO:0033353, GO:0051287	AT4G13940.1 S-adenosyl-L-homocysteine hydrolase	O23255|SAHH1_ARATH Adenosylhomocysteinase 1	I1KS65|I1KS65_SOYBN Adenosylhomocysteinase	LotjaGi4g1v0371500	15427.5	16070.4	16821.7	23502.6	22013.5	22604	LotjaGi4g1v0371500	14.2231	0.495473	0.000194489	0.00613382	814	1
LotjaGi4g1v0371600	Serine hydroxymethyltransferase	IPR001085 (Serine hydroxymethyltransferase), IPR015424 (Pyridoxal phosphate-dependent transferase)	GO:0003824, GO:0004372, GO:0006730, GO:0008168, GO:0016740, GO:0019264, GO:0030170, GO:0032259, GO:0035999	AT4G13930.1 serine hydroxymethyltransferase 4	O23254|GLYC4_ARATH Serine hydroxymethyltransferase 4	A0A1B1RUN9|A0A1B1RUN9_GLYSO Serine hydroxymethyltransferase	LotjaGi4g1v0371600	2185.48	2298.49	2405.71	3787.81	3564.92	3395.72	LotjaGi4g1v0371600	11.4861	0.64162	2.82e-06	0.000184338	393	1
LotjaGi4g1v0374000	Lipid transfer protein	IPR016140 (Bifunctional inhibitor/plant lipid transfer protein/seed storage helical domain)	GO:0016020, GO:0016021	AT1G55260.2 Bifunctional inhibitor/lipid-transfer protein/seed storage 2S albumin superfamily protein	O64864|YLS3_ARATH Protein YLS3	G7LHX9|G7LHX9_MEDTR Protease inhibitor/seed storage/LTP family protein	LotjaGi4g1v0374000	76.9728	69.8196	72.2528	122.989	121.173	119.624	LotjaGi4g1v0374000	6.55605	0.731863	0.00216082	0.0408516	1357	1
LotjaGi4g1v0375900	Pheophorbide a oxygenase, chloroplastic	IPR013626 (Pheophorbide a oxygenase), IPR017941 (Rieske [2Fe-2S] iron-sulphur domain)	GO:0010277, GO:0016020, GO:0016021, GO:0055114	AT4G25650.1 ACD1-like protein	Q8W496|PTC52_ARATH Protochlorophyllide-dependent translocon component 52, chloroplastic	G7LIM7|G7LIM7_MEDTR Chlorophyllide A oxygenase	LotjaGi4g1v0375900	242.831	241.195	216.758	469.485	328.379	407.125	LotjaGi4g1v0375900	8.25885	0.781979	2.3e-05	0.00106296	556	1
LotjaGi4g1v0377200	Thioredoxin family protein, putative	IPR012336 (Thioredoxin-like fold)	N.A.	AT4G28590.1 polyadenylate-binding protein 2-binding protein	Q8IID4|DYHC2_PLAF7 Dynein heavy chain-like protein PF11_0240	A0A0L9TK33|A0A0L9TK33_PHAAN Uncharacterized protein	LotjaGi4g1v0377200	106.296	97.5888	99.7292	205.769	141.773	134.703	LotjaGi4g1v0377200	6.9949	0.66753	0.0062288	0.0867639	1843	1
LotjaGi4g1v0378200	Non-specific serine/threonine protein kinase	IPR004041 (NAF domain), IPR011009 (Protein kinase-like domain)	GO:0000166, GO:0004672, GO:0004674, GO:0005524, GO:0006468, GO:0007165, GO:0016301, GO:0016310, GO:0016740	AT4G18700.1 CBL-interacting protein kinase 12	Q9SN43|CIPKC_ARATH CBL-interacting serine/threonine-protein kinase 12	A0A0L9TK21|A0A0L9TK21_PHAAN Non-specific serine/threonine protein kinase	LotjaGi4g1v0378200	477.414	456.208	440.64	824.26	674.935	663.463	LotjaGi4g1v0378200	9.16655	0.654148	2.36e-05	0.00108851	557	1
LotjaGi4g1v0380100	UNE1-like protein	IPR006943 (Domain of unknown function DUF641%2C plant)	N.A.	AT1G29300.1 intracellular protein transporter, putative (DUF641)	Q9LXU9|IRKI_ARATH IRK-interacting protein	A0A0L9TJZ4|A0A0L9TJZ4_PHAAN Uncharacterized protein	LotjaGi4g1v0380100	60.4786	30.9428	47.8293	78.0504	99.362	84.4408	LotjaGi4g1v0380100	5.99211	0.911074	0.00414176	0.0649129	1638	1
LotjaGi4g1v0385900	Translocase of chloroplast 159, chloroplastic	IPR005690 (Chloroplast protein import component Toc86/159), IPR024283 (Translocase of chloroplast 159/132%2C membrane anchor domain), IPR027417 (P-loop containing nucleoside triphosphate hydrolase)	N.A.	AT4G02510.1 translocon at the outer envelope membrane of chloroplasts 159	O81283|TC159_ARATH Translocase of chloroplast 159, chloroplastic	K7KQN4|K7KQN4_SOYBN Uncharacterized protein	LotjaGi4g1v0385900	901.681	912.415	898.58	1331.59	1246.87	1086.67	LotjaGi4g1v0385900	10.0376	0.434148	0.00310412	0.0531259	1500	1
LotjaGi4g1v0390400	Protein root primordium defective 1	IPR021099 (Plant organelle RNA recognition domain)	N.A.	AT5G48040.1 Ubiquitin carboxyl-terminal hydrolase family protein	Q689D6|RPD1_ARATH Protein ROOT PRIMORDIUM DEFECTIVE 1	A0A0B2SUB1|A0A0B2SUB1_GLYSO Uncharacterized protein	LotjaGi4g1v0390400	59.5623	41.257	38.6705	86.3285	67.857	94.4932	LotjaGi4g1v0390400	5.95611	0.834124	0.00602988	0.0846822	1828	1
LotjaGi4g1v0394000	Ring finger protein, putative	IPR001841 (Zinc finger%2C RING-type)	N.A.	AT1G72220.1 RING/U-box superfamily protein	Q9LF64|ATL52_ARATH RING-H2 finger protein ATL52	I1K4G5|I1K4G5_SOYBN Uncharacterized protein	LotjaGi4g1v0394000	50.3988	45.2241	38.6705	101.702	70.2805	83.4355	LotjaGi4g1v0394000	5.94802	0.927472	0.00167505	0.0340744	1262	1
LotjaGi4g1v0397900_LC	S-locus lectin protein kinase family protein	N.A.	N.A.	AT1G61500.1 S-locus lectin protein kinase family protein	Q9SYA0|Y1150_ARATH G-type lectin S-receptor-like serine/threonine-protein kinase At1g61500	B9HBI6|B9HBI6_POPTR NBS-LRR resistance protein RGH2	LotjaGi4g1v0397900_LC	432.514	432.405	480.328	756.852	668.876	584.049	LotjaGi4g1v0397900_LC	9.09828	0.579164	0.000253131	0.00767224	847	1
LotjaGi4g1v0400000	Glucan 1,3-beta-glucosidase	IPR008999 (Actin cross-linking), IPR017853 (Glycoside hydrolase superfamily)	GO:0004553, GO:0005975, GO:0007015, GO:0008152, GO:0016787, GO:0016798, GO:0051015	AT3G20080.1 cytochrome P450, family 705, subfamily A, polypeptide 15	Q5B5X8|EXGA_EMENI Probable glucan 1,3-beta-glucosidase A	I1K4L7|I1K4L7_SOYBN Uncharacterized protein	LotjaGi4g1v0400000	6.4144	1.58681	1.01764	43.7555	13.3291	6.03148	LotjaGi4g1v0400000	2.99148	2.80699	0.00180634	0.0360034	1288	1
LotjaGi4g1v0407600	GRAS family transcription factor	IPR005202 (Transcription factor GRAS)	GO:0006351, GO:0006355	AT4G08250.1 GRAS family transcription factor	Q5NE24|NSP2_MEDTR Nodulation-signaling pathway 2 protein	G7LD66|G7LD66_MEDTR GRAS family transcription factor	LotjaGi4g1v0407600	7.33074	4.76043	7.12351	20.1039	15.7525	19.0997	LotjaGi4g1v0407600	3.43721	1.51607	0.00340561	0.0570685	1532	1
LotjaGi4g1v0408400	DUF506 family protein	IPR006502 (Protein of unknown function PDDEXK-like)	N.A.	AT2G38820.2 DNA-directed RNA polymerase subunit beta-beta protein, putative (DUF506)	Q0IZQ3|PHT45_ORYSJ Probable anion transporter 5, chloroplastic	I3T1K6|I3T1K6_LOTJA Uncharacterized protein	LotjaGi4g1v0408400	448.091	474.456	469.134	779.321	810.649	704.678	LotjaGi4g1v0408400	9.21837	0.721444	7.82e-07	6.17e-05	325	1
LotjaGi4g1v0408500	Pectinesterase	IPR006501 (Pectinesterase inhibitor domain), IPR011050 (Pectin lyase fold/virulence factor)	GO:0004857, GO:0005618, GO:0016787, GO:0030599, GO:0042545, GO:0043086, GO:0045330, GO:0045490	AT5G09760.1 Plant invertase/pectin methylesterase inhibitor superfamily	Q9LXD9|PME51_ARATH Probable pectinesterase/pectinesterase inhibitor 51	G7LD86|G7LD86_MEDTR Pectinesterase	LotjaGi4g1v0408500	159.444	176.929	163.841	960.256	496.81	170.892	LotjaGi4g1v0408500	8.23266	1.70245	3.4e-05	0.00149062	585	1
LotjaGi4g1v0409400	Coiled-coil domain-containing protein 18, putative isoform 2	N.A.	N.A.	AT4G33467.2 hypothetical protein	P43069|CDC25_CANAL Cell division control protein 25	V7CNQ9|V7CNQ9_PHAVU Uncharacterized protein	LotjaGi4g1v0409400	7.33074	14.2813	11.1941	48.4859	29.0816	66.3463	LotjaGi4g1v0409400	4.51751	2.13317	4.24e-06	0.000257688	422	1
LotjaGi4g1v0410400	S-adenosyl-L-methionine-dependent methyltransferases superfamily protein	IPR004159 (Putative S-adenosyl-L-methionine-dependent methyltransferase), IPR029063 (S-adenosyl-L-methionine-dependent methyltransferase)	GO:0005768, GO:0005794, GO:0005802, GO:0008168, GO:0016020, GO:0016021, GO:0016740, GO:0032259	AT5G64030.1 S-adenosyl-L-methionine-dependent methyltransferases superfamily protein	Q8L7V3|PMTQ_ARATH Probable methyltransferase PMT26	A0A151TLF1|A0A151TLF1_CAJCA Halomucin	LotjaGi4g1v0410400	1810.69	2191.38	1769.68	2826.37	3045.08	2857.92	LotjaGi4g1v0410400	11.2083	0.596867	3.97e-05	0.00168745	604	1
LotjaGi4g1v0415300	Transmembrane protein, putative	IPR001715 (Calponin homology domain)	GO:0016020, GO:0016021	N.A.	P0DKL2|OP10_MAIZE Protein OPAQUE10	K7KRA4|K7KRA4_SOYBN Uncharacterized protein	LotjaGi4g1v0415300	596.539	807.686	656.381	1180.22	903.952	1165.08	LotjaGi4g1v0415300	9.75241	0.657039	0.000113998	0.00397629	736	1
LotjaGi4g1v0419500	Bidirectional sugar transporter SWEET	IPR004316 (SWEET sugar transporter)	GO:0005886, GO:0008643, GO:0016020, GO:0016021, GO:0034219, GO:0051119	AT5G23660.1 bidirectional sugar transporter SWEET12-like protein	B8BKP4|SWT14_ORYSI Bidirectional sugar transporter SWEET14	I1KP47|I1KP47_SOYBN Bidirectional sugar transporter SWEET	LotjaGi4g1v0419500	7.33074	1.58681	3.05293	319.297	7.27039	1.00525	LotjaGi4g1v0419500	4.38358	4.77426	0.000445454	0.012043	949	1
LotjaGi4g1v0426900	GMP synthase [glutamine-hydrolyzing] protein	IPR001674 (GMP synthase%2C C-terminal), IPR029062 (Class I glutamine amidotransferase-like)	GO:0000166, GO:0003922, GO:0005524, GO:0006164, GO:0006177, GO:0006541, GO:0016462	AT1G63660.1 GMP synthase (glutamine-hydrolyzing), putative / glutamine amidotransferase	Q89N53|GUAA_BRADU GMP synthase [glutamine-hydrolyzing]	A0A0L9VPW7|A0A0L9VPW7_PHAAN Uncharacterized protein	LotjaGi4g1v0426900	466.418	449.86	456.922	719.01	751.274	566.959	LotjaGi4g1v0426900	9.1229	0.569075	0.000364344	0.0102426	913	1
LotjaGi4g1v0430200	D111/G-patch domain protein	IPR000467 (G-patch domain)	GO:0003676	AT1G63980.2 D111/G-patch domain-containing protein	Q96BK5|PINX1_HUMAN PIN2/TERF1-interacting telomerase inhibitor 1	I1K6E1|I1K6E1_SOYBN Uncharacterized protein	LotjaGi4g1v0430200	463.669	493.498	554.616	859.737	760.968	634.311	LotjaGi4g1v0430200	9.26552	0.576886	0.000396473	0.0109443	930	1
LotjaGi4g1v0430500	Serine/threonine-protein phosphatase	IPR029052 (Metallo-dependent phosphatase-like), IPR031675 (Serine-threonine protein phosphatase%2C N-terminal)	N.A.	AT1G64040.1 type one serine/threonine protein phosphatase 3	P48488|PP1_MEDSV Serine/threonine-protein phosphatase PP1	I3SEG0|I3SEG0_LOTJA Protein-serine/threonine phosphatase	LotjaGi4g1v0430500	517.733	581.566	582.093	797.06	742.792	701.663	LotjaGi4g1v0430500	9.33789	0.414818	0.00471593	0.0711835	1700	1
LotjaGi4g1v0432600	Receptor-like kinase	IPR001611 (Leucine-rich repeat), IPR011009 (Protein kinase-like domain), IPR013210 (Leucine-rich repeat-containing N-terminal%2C plant-type), IPR032675 (Leucine-rich repeat domain%2C L domain-like)	GO:0000166, GO:0004672, GO:0005524, GO:0006468, GO:0016020, GO:0016021, GO:0016301, GO:0016310	AT4G23740.1 Leucine-rich repeat protein kinase family protein	Q9SUQ3|Y4374_ARATH Probable inactive receptor kinase At4g23740	I1KPH8|I1KPH8_SOYBN Uncharacterized protein	LotjaGi4g1v0432600	356.457	284.039	317.505	448.199	535.586	546.854	LotjaGi4g1v0432600	8.65694	0.676034	5.22e-05	0.00209757	639	1
LotjaGi4g1v0438900	Cytochrome P450 family protein	IPR001128 (Cytochrome P450)	GO:0004497, GO:0005506, GO:0016020, GO:0016021, GO:0016135, GO:0016491, GO:0016705, GO:0016709, GO:0020037, GO:0046872, GO:0055114	AT5G36110.1 cytochrome P450, family 716, subfamily A, polypeptide 1	I7C6E8|C7A52_PANGI Beta-amyrin 28-oxidase	A0A090ATL9|A0A090ATL9_LOTJA Cytochrome P450 monooxygenase CYP716A51	LotjaGi4g1v0438900	502.156	203.112	231.005	4930.18	3681.24	1699.87	LotjaGi4g1v0438900	10.0164	3.46115	1.75e-19	1.41e-16	32	1
LotjaGi4g1v0444500	Pectinesterase	IPR011050 (Pectin lyase fold/virulence factor)	N.A.	AT5G19730.1 Pectin lyase-like superfamily protein	Q8VYZ3|PME53_ARATH Probable pectinesterase 53	I1KPW3|I1KPW3_SOYBN Pectinesterase	LotjaGi4g1v0444500	32.072	48.3977	44.7764	188.031	82.3978	40.2099	LotjaGi4g1v0444500	6.03889	1.31047	0.00510557	0.0754144	1738	1
LotjaGi4g1v0446900	Sugar transporter, putative	IPR005828 (Major facilitator%2C sugar transporter-like), IPR020846 (Major facilitator superfamily domain)	GO:0005215, GO:0008643, GO:0016020, GO:0016021, GO:0016491, GO:0022857, GO:0032440, GO:0055085, GO:0055114	AT1G77210.1 sugar transporter 14	Q8GW61|STP14_ARATH Sugar transport protein 14	A0A0L9VSH5|A0A0L9VSH5_PHAAN Uncharacterized protein	LotjaGi4g1v0446900	689.09	759.288	663.504	1394.26	1168.11	791.13	LotjaGi4g1v0446900	9.79292	0.66714	0.000529004	0.0138719	979	1
LotjaGi4g1v0448700	Abl interactor 1	N.A.	GO:0005515, GO:0005634, GO:0005737, GO:0005856, GO:0005886, GO:0008134, GO:0008154, GO:0014069, GO:0016020, GO:0030027, GO:0030054, GO:0030175, GO:0030296, GO:0030426, GO:0042995, GO:0045202, GO:0045211, GO:0061098	AT3G49290.1 ABL interactor-like protein 2	Q5JMF2|ABIL5_ORYSJ Probable protein ABIL5	I1K5V6|I1K5V6_SOYBN Uncharacterized protein	LotjaGi4g1v0448700	1.83268	4.76043	2.03529	8.27807	12.1173	12.063	LotjaGi4g1v0448700	2.47984	1.91143	0.00396738	0.0632613	1610	1
LotjaGi4g1v0449000	Pentatricopeptide repeat-containing protein	IPR002885 (Pentatricopeptide repeat), IPR011990 (Tetratricopeptide-like helical domain)	N.A.	AT5G21222.1 protein kinase family protein	Q8S9D1|PP395_ARATH Pentatricopeptide repeat-containing protein At5g21222	K7KRN3|K7KRN3_SOYBN Uncharacterized protein	LotjaGi4g1v0449000	192.432	168.995	200.476	638.594	603.443	643.358	LotjaGi4g1v0449000	8.42245	1.74647	8.17e-27	1.91e-23	11	1
LotjaGi4g1v0452200	3-phosphoshikimate 1-carboxyvinyltransferase	N.A.	GO:0003824, GO:0003866, GO:0005737, GO:0008652, GO:0009073, GO:0009423, GO:0016740, GO:0016765	AT1G13360.1 hypothetical protein	B5E9T1|AROA_GEOBB 3-phosphoshikimate 1-carboxyvinyltransferase	I3SSG8|I3SSG8_MEDTR Uncharacterized protein	LotjaGi4g1v0452200	579.128	536.341	682.839	740.296	992.409	853.455	LotjaGi4g1v0452200	9.48955	0.52417	0.00153917	0.0319322	1237	1
LotjaGi4g1v0453300	Basic helix-loop-helix transcription factor	IPR011598 (Myc-type, basic helix-loop-helix (bHLH) domain)	GO:0046983	AT1G73830.1 BR enhanced expression 3	Q8GWK7|BEE3_ARATH Transcription factor BEE 3	C0JP27|C0JP27_LOTJA Putative basic helix-loop-helix protein BHLH5	LotjaGi4g1v0453300	32.9883	15.0747	33.5823	61.4943	73.9157	64.3358	LotjaGi4g1v0453300	5.4117	1.29072	0.000389696	0.0107921	927	1
LotjaGi4g1v0454700	Cysteine proteinase inhibitor	IPR000010 (Cystatin domain)	GO:0004869, GO:0010466, GO:0010951, GO:0016020, GO:0016021, GO:0030414	AT2G40880.1 cystatin A	P37842|CYTM_SOLTU Multicystatin	I3S8P4|I3S8P4_LOTJA Cysteine proteinase inhibitor	LotjaGi4g1v0454700	187.85	495.084	257.464	1426.19	1059.05	435.272	LotjaGi4g1v0454700	9.10961	1.63488	1.57e-05	0.000773735	520	1
LotjaGi4g1v0454800	Plant invertase/pectin methylesterase inhibitor superfamily protein	IPR006501 (Pectinesterase inhibitor domain)	GO:0004857, GO:0043086	AT2G01610.1 Plant invertase/pectin methylesterase inhibitor superfamily protein	P17407|21KD_DAUCA 21 kDa protein	I3SWY9|I3SWY9_LOTJA Uncharacterized protein	LotjaGi4g1v0454800	2595.08	1814.52	2860.6	4505.64	5241.95	3751.58	LotjaGi4g1v0454800	11.6892	0.892805	1.75e-06	0.00012352	364	1
LotjaGi4g1v0455000	Endoglucanase	IPR001701 (Glycoside hydrolase family 9), IPR008928 (Six-hairpin glycosidase-like)	GO:0000272, GO:0003824, GO:0004553, GO:0005975, GO:0008152, GO:0008810, GO:0016787, GO:0016798, GO:0030245	AT1G70710.1 glycosyl hydrolase 9B1	Q9CAC1|GUN8_ARATH Endoglucanase 8	I1K5N5|I1K5N5_SOYBN Endoglucanase	LotjaGi4g1v0455000	266.656	346.718	313.435	619.673	493.175	312.632	LotjaGi4g1v0455000	8.58172	0.621105	0.00607341	0.0852003	1830	1
LotjaGi4g1v0456700	Calcium binding family protein	IPR011992 (EF-hand domain pair)	GO:0005509	AT1G24620.1 EF hand calcium-binding protein family	Q9FYK2|CML25_ARATH Probable calcium-binding protein CML25	K7KRI8|K7KRI8_SOYBN Uncharacterized protein	LotjaGi4g1v0456700	126.455	138.846	127.206	271.994	237.5	173.908	LotjaGi4g1v0456700	7.43162	0.800016	0.000297884	0.00875976	873	1
LotjaGi4g1v0457700	Flavin-binding kelch domain F box protein	IPR000014 (PAS domain), IPR001810 (F-box domain), IPR011043 (Galactose oxidase/kelch%2C beta-propeller)	N.A.	AT1G68050.1 flavin-binding, kelch repeat, f box 1	Q9C9W9|ADO3_ARATH Adagio protein 3	V7CQN8|V7CQN8_PHAVU Uncharacterized protein	LotjaGi4g1v0457700	438.928	369.727	295.117	1227.52	1119.64	1028.37	LotjaGi4g1v0457700	9.3296	1.61267	9.65e-21	8.84e-18	28	1
LotjaGi4g1v0458500	Heat shock transcription factor	IPR011991 (Winged helix-turn-helix DNA-binding domain)	GO:0003677, GO:0003700, GO:0005634, GO:0006355, GO:0043565	AT1G67970.1 heat shock transcription factor A8	Q9S7U5|HSFA8_ARATH Heat stress transcription factor A-8	I3SJN5|I3SJN5_LOTJA Uncharacterized protein	LotjaGi4g1v0458500	319.804	310.221	294.099	560.544	474.999	458.393	LotjaGi4g1v0458500	8.61346	0.69296	1.78e-05	0.000863385	529	1
LotjaGi4g1v0460600	transmembrane protein, putative (Protein of unknown function, DUF599)	IPR006747 (Protein of unknown function DUF599)	N.A.	AT3G18215.1 transmembrane protein, putative (Protein of unknown function, DUF599)	P0CM47|PALA_CRYNB pH-response regulator protein palA/RIM20	I3STV9|I3STV9_LOTJA Uncharacterized protein	LotjaGi4g1v0460600	555.304	475.249	520.016	1086.79	1014.22	891.654	LotjaGi4g1v0460600	9.48794	0.948634	5.47e-10	9.06e-08	155	1
LotjaGi4g1v0465500	UV-B-induced protein, chloroplastic	IPR008479 (Protein of unknown function DUF760)	N.A.	AT1G48450.1 alanine-tRNA ligase, putative (DUF760)	Q9LVJ0|UVB31_ARATH UV-B-induced protein At3g17800, chloroplastic	I3SR76|I3SR76_LOTJA Uncharacterized protein	LotjaGi4g1v0465500	1882.17	2038.26	1930.47	2977.74	2650.06	2850.88	LotjaGi4g1v0465500	11.1971	0.535182	9.52e-05	0.00343895	711	1
LotjaGi5g1v0004100	GDSL esterase/lipase	N.A.	N.A.	AT1G75890.2 GDSL-like Lipase/Acylhydrolase superfamily protein	Q94CH6|EXL3_ARATH GDSL esterase/lipase EXL3	G7I7S5|G7I7S5_MEDTR GDSL-like lipase/acylhydrolase	LotjaGi5g1v0004100	98.965	122.184	130.259	178.57	204.783	180.944	LotjaGi5g1v0004100	7.21369	0.683309	0.00153989	0.0319322	1238	1
LotjaGi5g1v0005400	Tubulin beta chain	IPR003008 (Tubulin/FtsZ%2C GTPase domain), IPR008280 (Tubulin/FtsZ%2C C-terminal)	GO:0000166, GO:0003924, GO:0005200, GO:0005525, GO:0005737, GO:0005856, GO:0005874, GO:0007010, GO:0007017	AT1G20010.1 tubulin beta-5 chain	P18025|TBB1_MAIZE Tubulin beta-1 chain	A0A0S3RAJ6|A0A0S3RAJ6_PHAAN Tubulin beta chain	LotjaGi5g1v0005400	217.173	253.889	207.599	392.617	411.989	471.461	LotjaGi5g1v0005400	8.27706	0.910939	1.9e-07	1.79e-05	273	1
LotjaGi5g1v0006800	HVA22-like protein	IPR004345 (TB2/DP1/HVA22-related protein)	GO:0016020	AT5G42560.1 Abscisic acid-responsive (TB2/DP1, HVA22) family protein	Q8LE10|HA22I_ARATH HVA22-like protein i	A0A0S3RQG6|A0A0S3RQG6_PHAAN HVA22-like protein	LotjaGi5g1v0006800	238.249	245.955	280.87	426.912	364.731	319.669	LotjaGi5g1v0006800	8.26379	0.538592	0.00288904	0.0503854	1472	1
LotjaGi5g1v0008700	Cytochrome P450	IPR001128 (Cytochrome P450)	GO:0004497, GO:0005506, GO:0016020, GO:0016021, GO:0016491, GO:0016705, GO:0020037, GO:0046872, GO:0055114	AT4G31500.1 cytochrome P450, family 83, subfamily B, polypeptide 1	O65782|C83B1_ARATH Cytochrome P450 83B1	G7I6G8|G7I6G8_MEDTR Cytochrome P450 family 71 protein	LotjaGi5g1v0008700	2.74903	5.55383	1.01764	66.2246	3.6352	4.02099	LotjaGi5g1v0008700	3.1288	2.98672	0.00596348	0.0839623	1822	1
LotjaGi5g1v0008800	Cytochrome P450, putative	IPR001128 (Cytochrome P450)	GO:0004497, GO:0005506, GO:0016491, GO:0016705, GO:0020037, GO:0046872, GO:0047085, GO:0050592, GO:0055114	AT4G31500.1 cytochrome P450, family 83, subfamily B, polypeptide 1	O65782|C83B1_ARATH Cytochrome P450 83B1	G7I6G8|G7I6G8_MEDTR Cytochrome P450 family 71 protein	LotjaGi5g1v0008800	185.101	141.226	175.035	367.783	353.826	355.857	LotjaGi5g1v0008800	7.93661	1.10372	1.83e-09	2.81e-07	167	1
LotjaGi5g1v0013400	Dihydroflavonol 4-reductase	IPR016040 (NAD(P)-binding domain)	GO:0003824, GO:0050662	AT5G42800.1 dihydroflavonol 4-reductase	Q9XES5|DFRA_MALDO Bifunctional dihydroflavonol 4-reductase/flavanone 4-reductase	Q58ZF2|Q58ZF2_LOTCO Dihydroflavonol reductase	LotjaGi5g1v0013400	370.202	108.696	357.193	806.521	1003.31	549.87	LotjaGi5g1v0013400	8.87099	1.49687	1.88e-05	0.00090349	535	1
LotjaGi5g1v0013600_LC	ATP synthase subunit alpha	N.A.	GO:0000166, GO:0005524, GO:0005886, GO:0006754, GO:0006811, GO:0015986, GO:0016020, GO:0016787, GO:0032559, GO:0045261, GO:0046034, GO:0046933, GO:0099132, GO:1902600	AT5G36870.1 glucan synthase-like 9	B0BVB8|ATPA_RICRO ATP synthase subunit alpha	C6TAZ9|C6TAZ9_SOYBN Putative uncharacterized protein	LotjaGi5g1v0013600_LC	101.714	131.705	110.923	277.907	201.148	125.656	LotjaGi5g1v0013600_LC	7.24894	0.8124	0.00362395	0.0597137	1558	1
LotjaGi5g1v0013700	Dihydroflavonol 4-reductase	IPR016040 (NAD(P)-binding domain)	GO:0003824, GO:0050662	AT5G42800.1 dihydroflavonol 4-reductase	Q9XES5|DFRA_MALDO Bifunctional dihydroflavonol 4-reductase/flavanone 4-reductase	Q403H0|Q403H0_LOTJA Dihydroflavonol 4-reductase	LotjaGi5g1v0013700	303.309	278.485	358.211	601.934	498.022	406.12	LotjaGi5g1v0013700	8.63159	0.680054	0.000256274	0.00775834	848	1
LotjaGi5g1v0013800	Dihydroflavonol 4-reductase	IPR016040 (NAD(P)-binding domain)	GO:0003824, GO:0050662	AT5G42800.1 dihydroflavonol 4-reductase	Q9XES5|DFRA_MALDO Bifunctional dihydroflavonol 4-reductase/flavanone 4-reductase	Q403G5|Q403G5_LOTJA Dihydroflavonol 4-reductase	LotjaGi5g1v0013800	83.3872	42.8438	62.0763	210.5	196.301	103.54	LotjaGi5g1v0013800	6.69117	1.43837	1.13e-05	0.000592719	490	1
LotjaGi5g1v0014500	Yellow stripe-like transporter 1	IPR004813 (Oligopeptide transporter%2C OPT superfamily)	GO:0016020, GO:0016021, GO:0055085	AT5G53550.1 YELLOW STRIPE like 3	Q2EF88|YSL3_ARATH Metal-nicotianamine transporter YSL3	A0A0B2QDZ9|A0A0B2QDZ9_GLYSO Metal-nicotianamine transporter YSL3	LotjaGi5g1v0014500	367.453	279.278	471.169	419.817	616.772	643.358	LotjaGi5g1v0014500	8.83543	0.587623	0.00621963	0.0866831	1842	1
LotjaGi5g1v0014600	DNA polymerase epsilon catalytic subunit A, putative	N.A.	N.A.	AT1G19530.1 DNA polymerase epsilon catalytic subunit A	P40055|UTP7_YEAST U3 small nucleolar RNA-associated protein 7	I3SS83|I3SS83_LOTJA Uncharacterized protein	LotjaGi5g1v0014600	3664.45	3140.3	1722.87	9392.07	6851.13	5272.52	LotjaGi5g1v0014600	12.1406	1.33518	2.14e-07	1.99e-05	277	1
LotjaGi5g1v0014800_LC	Geranylgeranyl pyrophosphate synthase	N.A.	GO:0004161, GO:0004311, GO:0004337, GO:0005737, GO:0008299, GO:0016740, GO:0033384, GO:0033386, GO:0045337, GO:0046872	AT4G29820.1 homolog of CFIM-25	Q92236|GGPPS_GIBFU Geranylgeranyl pyrophosphate synthase	best_blast_hit_trembl_plants=N.A.	LotjaGi5g1v0014800_LC	16.4942	14.2813	13.2294	53.2162	31.505	21.1102	LotjaGi5g1v0014800_LC	4.50764	1.26603	0.00596502	0.0839623	1823	1
LotjaGi5g1v0027900	cold regulated protein 27	N.A.	N.A.	AT5G42900.3 cold regulated protein 27	P44806|KDTA_HAEIN 3-deoxy-D-manno-octulosonic acid transferase	K7M5L5|K7M5L5_SOYBN Uncharacterized protein	LotjaGi5g1v0027900	60.4786	48.3977	33.5823	313.384	230.229	201.049	LotjaGi5g1v0027900	6.76246	2.38605	5.98e-18	3.84e-15	40	1
LotjaGi5g1v0030300	Cysteine proteinase	IPR000118 (Granulin), IPR000668 (Peptidase C1A%2C papain C-terminal), IPR013201 (Cathepsin propeptide inhibitor domain (I29))	GO:0006508, GO:0008233, GO:0008234, GO:0016787	AT1G47128.1 Granulin repeat cysteine protease family protein	P43297|RD21A_ARATH Cysteine proteinase RD21A	A0A1J7IKX0|A0A1J7IKX0_LUPAN Uncharacterized protein	LotjaGi5g1v0030300	18156.4	18557.7	18926.2	25367.6	23740.3	24917.1	LotjaGi5g1v0030300	14.3848	0.41188	0.001776	0.0355922	1281	1
LotjaGi5g1v0031100	Isoaspartyl peptidase/L-asparaginase	IPR000246 (Peptidase T2%2C asparaginase 2), IPR029055 (Nucleophile aminohydrolases%2C N-terminal)	GO:0016787	AT3G16150.1 N-terminal nucleophile aminohydrolases (Ntn hydrolases) superfamily protein	Q8GXG1|ASPGB_ARATH Probable isoaspartyl peptidase/L-asparaginase 2	I1M8R0|I1M8R0_SOYBN Uncharacterized protein	LotjaGi5g1v0031100	5436.66	4588.26	5825	7620.56	7910.19	6163.17	LotjaGi5g1v0031100	12.5936	0.452815	0.00374793	0.0609572	1578	1
LotjaGi5g1v0031800	E3 ubiquitin ligase-like protein	IPR032008 (Domain of unknown function DUF4792), IPR032010 (Domain of unknown function DUF4793)	GO:0004842, GO:0006996, GO:0016567, GO:0016874	AT2G38185.1 RING/U-box superfamily protein	Q24306|DIAP1_DROME Death-associated inhibitor of apoptosis 1	G7I297|G7I297_MEDTR Ubiquitin-protein ligase, putative	LotjaGi5g1v0031800	5.49805	7.93405	10.1764	28.382	26.6581	19.0997	LotjaGi5g1v0031800	3.80174	1.65094	0.000738039	0.0179933	1053	1
LotjaGi5g1v0032100	Subtilisin-like protease	IPR000209 (Peptidase S8/S53 domain), IPR010259 (Peptidase S8 propeptide/proteinase inhibitor I9)	GO:0004252, GO:0006508, GO:0008233, GO:0016787	AT5G67360.1 Subtilase family protein	O65351|SBT17_ARATH Subtilisin-like protease SBT1.7	I1M8S3|I1M8S3_SOYBN Uncharacterized protein	LotjaGi5g1v0032100	1700.73	1396.39	1654.69	1961.9	2213.83	2375.4	LotjaGi5g1v0032100	10.8609	0.463267	0.00187089	0.0367761	1306	1
LotjaGi5g1v0040600	Pollen-specific SF21-like protein	IPR004142 (NDRG), IPR029058 (Alpha/Beta hydrolase fold)	GO:0016020, GO:0016021, GO:2000012	AT5G11790.1 N-MYC downregulated-like 2	O23969|SF21_HELAN Pollen-specific protein SF21	A0A0L9V178|A0A0L9V178_PHAAN Uncharacterized protein	LotjaGi5g1v0040600	80.6381	80.9273	58.0057	131.267	105.421	121.635	LotjaGi5g1v0040600	6.54687	0.706569	0.0062328	0.0867724	1844	1
LotjaGi5g1v0043100	Zinc finger protein	IPR022755 (Zinc finger%2C double-stranded RNA binding)	GO:0003676	AT1G55110.1 indeterminate(ID)-domain 7	Q8H1F5|IDD7_ARATH Protein indeterminate-domain 7	A0A1J7GRR5|A0A1J7GRR5_LUPAN Uncharacterized protein	LotjaGi5g1v0043100	3.66537	3.17362	1.01764	189.213	54.528	37.1941	LotjaGi5g1v0043100	3.96904	5.16018	9.71e-13	3e-10	83	1
LotjaGi5g1v0045600	Guanine nucleotide-binding-like protein	IPR014813 (Guanine nucleotide-binding protein-like 3%2C N-terminal domain), IPR027417 (P-loop containing nucleoside triphosphate hydrolase)	GO:0005525	AT3G07050.1 GTP-binding family protein	Q9M8Z5|NSN1_ARATH Guanine nucleotide-binding protein-like NSN1	A0A151SZX0|A0A151SZX0_CAJCA Guanine nucleotide-binding protein-like 3 isogeny	LotjaGi5g1v0045600	463.669	400.669	448.781	665.794	636.159	538.812	LotjaGi5g1v0045600	9.01747	0.487307	0.00198956	0.0385479	1325	1
LotjaGi5g1v0046400	Polyamine aminopropyltransferase	IPR029063 (S-adenosyl-L-methionine-dependent methyltransferase)	GO:0003824, GO:0004766, GO:0005737, GO:0006596, GO:0008295, GO:0016740	AT5G19530.1 S-adenosyl-L-methionine-dependent methyltransferases superfamily protein	Q9S7X6|ACL5_ARATH Thermospermine synthase ACAULIS5	I3SH85|I3SH85_LOTJA Uncharacterized protein	LotjaGi5g1v0046400	638.691	458.588	490.505	733.201	1051.78	1047.47	LotjaGi5g1v0046400	9.46535	0.835038	7.25e-06	0.000410651	453	1
LotjaGi5g1v0047400	plant/protein (Protein of unknown function, DUF599)	IPR006747 (Protein of unknown function DUF599)	N.A.	AT4G31330.1 transmembrane protein, putative (Protein of unknown function, DUF599)	Q5HPT1|ISPT_STAEQ Isoprenyl transferase	I3SYH7|I3SYH7_LOTJA Uncharacterized protein	LotjaGi5g1v0047400	389.446	275.311	400.952	896.397	771.873	478.498	LotjaGi5g1v0047400	8.97781	1.01035	7.66e-06	0.0004304	457	1
LotjaGi5g1v0049200	Initiation factor 4F subunit (DUF1350)	IPR010765 (Protein of unknown function DUF1350), IPR029058 (Alpha/Beta hydrolase fold)	GO:0003743, GO:0006413, GO:0009507	AT3G43540.1 initiation factor 4F subunit (DUF1350)	P09278|LTP_VZVD Large tegument protein deneddylase	K7MNA8|K7MNA8_SOYBN Uncharacterized protein	LotjaGi5g1v0049200	50.3988	60.2987	81.4116	128.901	98.1503	130.682	LotjaGi5g1v0049200	6.4493	0.896961	0.00120509	0.0264193	1171	1
LotjaGi5g1v0053300	Glutathione peroxidase	IPR000889 (Glutathione peroxidase), IPR012336 (Thioredoxin-like fold)	GO:0004601, GO:0004602, GO:0006979, GO:0016491, GO:0055114, GO:0098869	AT2G25080.1 glutathione peroxidase 1	O24296|GPX1_PEA Phospholipid hydroperoxide glutathione peroxidase, chloroplastic	I3T0Y0|I3T0Y0_LOTJA Glutathione peroxidase	LotjaGi5g1v0053300	763.313	801.339	783.586	1180.22	1188.71	1243.49	LotjaGi5g1v0053300	9.92309	0.621386	9.59e-06	0.000516044	477	1
LotjaGi5g1v0053400	Major facilitator superfamily protein	IPR004324 (Folate-biopterin transporter), IPR020846 (Major facilitator superfamily domain)	GO:0016020, GO:0016021	AT5G10820.1 Major facilitator superfamily protein	Q9LEV7|FBT6_ARATH Probable folate-biopterin transporter 6	K7MND7|K7MND7_SOYBN Uncharacterized protein	LotjaGi5g1v0053400	157.611	213.426	175.035	342.949	261.734	273.427	LotjaGi5g1v0053400	7.85064	0.685312	0.00067015	0.0166733	1031	1
LotjaGi5g1v0054800	Chitinase, putative	IPR017853 (Glycoside hydrolase superfamily), IPR029070 (Chitinase insertion domain)	GO:0004553, GO:0004568, GO:0005975, GO:0008061, GO:0008152, GO:0016787, GO:0016798	AT4G19810.1 Glycosyl hydrolase family protein with chitinase insertion domain-containing protein	Q13231|CHIT1_HUMAN Chitotriosidase-1	A0A1B1J8Z2|A0A1B1J8Z2_LOTJA Class V chitinase protein	LotjaGi5g1v0054800	135.619	104.729	97.6939	805.338	922.128	348.821	LotjaGi5g1v0054800	8.12546	2.61873	4.56e-18	3.08e-15	38	1
LotjaGi5g1v0055200	Chitinase	IPR017853 (Glycoside hydrolase superfamily), IPR029070 (Chitinase insertion domain)	GO:0005975, GO:0008061	AT4G19810.1 Glycosyl hydrolase family protein with chitinase insertion domain-containing protein	Q9W5U2|CHIT3_DROME Probable chitinase 3	A0A1B1J8Z2|A0A1B1J8Z2_LOTJA Class V chitinase protein	LotjaGi5g1v0055200	6.4144	4.76043	6.10587	48.4859	47.2576	13.0682	LotjaGi5g1v0055200	3.85343	2.6546	1.46e-05	0.000733221	511	1
LotjaGi5g1v0056700	2-oxoglutarate (2OG) and Fe(II)-dependent oxygenase superfamily protein, putative	IPR005123 (Oxoglutarate/iron-dependent dioxygenase), IPR026992 (Non-haem dioxygenase N-terminal domain)	GO:0016491, GO:0046872, GO:0055114	AT1G06620.2 2-oxoglutarate (2OG) and Fe(II)-dependent oxygenase superfamily protein	Q84MB3|ACCH1_ARATH 1-aminocyclopropane-1-carboxylate oxidase homolog 1	I3SCV0|I3SCV0_LOTJA Uncharacterized protein	LotjaGi5g1v0056700	567.216	534.755	453.869	881.024	750.062	789.119	LotjaGi5g1v0056700	9.33723	0.637435	3.79e-05	0.00162269	600	1
LotjaGi5g1v0059300	14 kDa proline-rich protein DC2.15	IPR016140 (Bifunctional inhibitor/plant lipid transfer protein/seed storage helical domain)	N.A.	AT2G45180.1 Bifunctional inhibitor/lipid-transfer protein/seed storage 2S albumin superfamily protein	Q9SU34|ERLL2_ARATH pEARLI1-like lipid transfer protein 2	I3SUL3|I3SUL3_LOTJA Uncharacterized protein	LotjaGi5g1v0059300	10.9961	16.6615	5.08822	56.7639	31.505	15.0787	LotjaGi5g1v0059300	4.27734	1.65812	0.00493251	0.0734497	1724	1
LotjaGi5g1v0069300	DNA mismatch repair protein	N.A.	GO:0008150, GO:0016020, GO:0016021	AT3G62450.1 DNA mismatch repair protein	Q97A51|TRPB_THEVO Tryptophan synthase beta chain	I3SJL0|I3SJL0_LOTJA Uncharacterized protein	LotjaGi5g1v0069300	297.811	249.922	263.57	425.729	413.201	394.057	LotjaGi5g1v0069300	8.38106	0.603844	0.000252696	0.0076681	846	1
LotjaGi5g1v0070900	Pectate lyase	IPR011050 (Pectin lyase fold/virulence factor)	GO:0016829, GO:0030570, GO:0045490, GO:0046872	AT3G55140.1 Pectin lyase-like superfamily protein	Q9C8G4|PLY4_ARATH Probable pectate lyase 4	A0A151RCX5|A0A151RCX5_CAJCA Pectate lyase	LotjaGi5g1v0070900	240.082	211.046	192.335	363.053	278.698	306.6	LotjaGi5g1v0070900	8.02453	0.559567	0.00300231	0.0518827	1485	1
LotjaGi5g1v0072700	Pseudo-response regulator	IPR010402 (CCT domain), IPR011006 (CheY-like superfamily)	GO:0000160, GO:0005634	AT5G02810.1 pseudo-response regulator 7	Q93WK5|APRR7_ARATH Two-component response regulator-like APRR7	K7LZK3|K7LZK3_SOYBN Uncharacterized protein	LotjaGi5g1v0072700	887.936	1058.4	977.956	1403.72	1486.8	1418.4	LotjaGi5g1v0072700	10.2085	0.559239	0.000111764	0.00392073	731	1
LotjaGi5g1v0072800	DNA topoisomerase 6 subunit A	IPR002815 (Spo11/DNA topoisomerase VI subunit A)	GO:0000166, GO:0000287, GO:0000737, GO:0003677, GO:0003824, GO:0003916, GO:0003918, GO:0005524, GO:0005634, GO:0005694, GO:0006259, GO:0006265, GO:0009330, GO:0016853, GO:0046872, GO:0061505	AT5G02820.1 Spo11/DNA topoisomerase VI, subunit A protein	Q9LZ03|TOP6A_ARATH DNA topoisomerase 6 subunit A	A0A068F783|A0A068F783_LOTJA DNA topoisomerase 6 subunit A	LotjaGi5g1v0072800	155.778	165.822	168.929	218.778	255.676	235.228	LotjaGi5g1v0072800	7.61965	0.532833	0.00426443	0.066229	1653	1
LotjaGi5g1v0073000	Copper transport protein family	IPR006121 (Heavy metal-associated domain%2C HMA)	N.A.	AT1G66240.1 homolog of anti-oxidant 1	O82089|CCH_ARATH Copper transport protein CCH	I3SU18|I3SU18_LOTJA Uncharacterized protein	LotjaGi5g1v0073000	4168.44	3313.26	4895.89	4597.88	6459.74	6217.45	LotjaGi5g1v0073000	12.251	0.480962	0.00742129	0.0990741	1923	1
LotjaGi5g1v0073100	Myb transcription factor	IPR009057 (Homeobox domain-like)	GO:0003677, GO:0005634, GO:0006351, GO:0006355	AT3G09600.1 Homeodomain-like superfamily protein	Q8RWU3|RVE8_ARATH Protein REVEILLE 8	I1L8Q8|I1L8Q8_SOYBN Uncharacterized protein	LotjaGi5g1v0073100	231.835	179.309	234.058	345.314	298.086	276.443	LotjaGi5g1v0073100	8.00446	0.511636	0.0075153	0.0997069	1935	1
LotjaGi5g1v0075700	Protein IQ-DOMAIN 1	IPR000048 (IQ motif%2C EF-hand binding site), IPR025064 (Domain of unknown function DUF4005)	N.A.	AT5G03040.1 IQ-domain 2	Q9SF32|IQD1_ARATH Protein IQ-DOMAIN 1	K7LZM0|K7LZM0_SOYBN Uncharacterized protein	LotjaGi5g1v0075700	1065.71	1006.04	1043.09	1403.72	1788.52	1186.19	LotjaGi5g1v0075700	10.2656	0.491262	0.00343873	0.0573985	1538	1
[truncated: 1,035 more rows]

## Sheet: TableS5
Supplementary Table S5. List of differentially expressed genes (DEGs) common in LjbHLH50 and BpbHLH9-expressing hairy roots
LotjaGi5g1v0301200_LC	Low-temperature-induced 65 kDa protein
LotjaGi4g1v0400000	Glucan 1,3-beta-glucosidase
[truncated: 86 more rows]
